# Supplementary material for: Re-modeling of foliar membrane lipids in a seagrass allows for growth in phosphorus-deplete conditions
Source: PLoS One. 2019 Nov 27;14(11):e0218690. doi: 10.1371/journal.pone.0218690 (PMC6880972; doi:10.1371/journal.pone.0218690)
Supplement: S5 Table — (XLSX) [file pone.0218690.s007.xlsx]

## Sheet: Table Description
S5 Table. Table of all annotated lipids (confirmed by LipidMatch Flow using MS/MS rule based annotation) with corresponding peak areas, fold changes, and p-values across groups as well as a list of acronyms of lipids.
This table contains features which were annotated using LipidMatch Flow.
Only annotations with supporting MS/MS information were retained (not annotation with only a precursor match).
Note that identification are tentative, and that certain lipid species (eg. oxidized lipids) could be generated during
the drying process of the seagrass. That noted all groups were treated equivalently, and therefore any significant
changes observed, for example in oxidized lipids, are likely not due to sample preparation.
The definition of lipid acronyms used in the table are provided in the sheet titled "LipidAcronyms"

## Sheet: Data&Stats
m/z	retention	Molecular Annotation	Hochberg corrected	FC	Sample1	Sample2	Sample3	Sample4	Sample5	Sample6	Sample7	Sample8	Sample9	Sample10	Sample11	Sample12	MS-DIAL Annotations	LipidMatch Annotations (1_ = ddMS2, 2_ = AIF, 3_ = ddMS2 by class)	Intensity_Ranked	Predominant Class	Predominant Adduct	Single Class?	Adducts Confirmed by MS/MS	p-value	Hochberg corrected	FC (Low P / Control)	log2(FC) FC (Low P / Control)
	(min)		p-value	(Low P / High P)	High P	High P	High P	High P	High P	High P	Low P	Low P	Low P	Low P	Low P	Low P
316.248	0.426499	AcCar(10:0)	0.991833	0.982678	7.41541e+07	1.21671e+06	2.17062e+06	914026	1.68214e+06	1.7273e+06	2.86901e+06	2.20485e+06	1.63637e+06	6.64741e+07	6.34562e+06	916839		1_AcCar(10:0)+H	52311	AcCar	[M+H]+	Yes	[M+H]+	0.988592	0.991833	0.982678	-0.0252099
656.585	9.79119	Cer-ADS(d18:0/20:0)	0.631449	1.37059	446776	235434	536185	367970	277502	494713	307470	369667	412823	1.63398e+06	359413	149290		2_Cer-ADS(d18:0/20:0)+HCO2	112069	Cer-ADS	[M+HCO2]-	Yes	[M+HCO2]-	0.547875	0.631449	1.37059	0.454797
712.646	11.8487	Cer-ADS(d18:0/24:0)	0.58538	1.36341	921402	582578	1.47507e+06	1.01496e+06	677791	1.32843e+06	723395	943678	1.16517e+06	3.69562e+06	1.06859e+06	584340	Cer-BDS d42:0; Cer-BDS d25:0/17:0; [M+FA-H]-	2_Cer-ADS(d18:0/24:0)+HCO2 | 2_Cer-ADS(d25:0/17:0)+HCO2	208591.019 | 201573.598	Cer-ADS	[M+HCO2]-	Yes	[M+HCO2]-	0.491651	0.58538	1.36341	0.447222
644.548	8.4005	Cer-AP(t18:0/18:0)	0.500041	0.802111	1.24179e+06	796794	829685	1.02867e+06	746885	1.282e+06	568412	738594	551772	1.74548e+06	753036	395878		2_Cer-AP(t18:0/18:0)+HCO2	134671	Cer-AP	[M+HCO2]-	Yes	[M+HCO2]-	0.402811	0.500041	0.802111	-0.318126
672.579	9.11819	Cer-AP(t18:0/20:0)	0.908648	0.96145	9.29796e+06	5.32104e+06	9.75609e+06	5.84942e+06	5.82186e+06	8.6317e+06	5.49754e+06	6.15793e+06	5.38805e+06	1.54783e+07	6.54493e+06	3.889e+06	Cer-AP t38:0; Cer-AP t18:0/20:0; [M+FA-H]-	2_Cer-AP(t18:0/20:0)+HCO2 | 1_Cer-AP(t18:0/20:0)+HCO2	812975.83 | 528506.55	Cer-AP	[M+HCO2]-	Yes	[M+HCO2]-|[M-H]-	0.883407	0.908648	0.96145	-0.0567168
686.595	9.48802	Cer-AP(t18:0/21:0)	0.067347	0.545576	6.92976e+06	4.16995e+06	5.73031e+06	4.40264e+06	4.09303e+06	7.10131e+06	2.0637e+06	2.97576e+06	1.73967e+06	6.14762e+06	3.44372e+06	1.32092e+06	Cer-AP t39:0; Cer-AP t18:0/21:0; [M+FA-H]-	2_Cer-AP(t18:0/21:0)+HCO2 | 1_Cer-AP(t18:0/21:0)+HCO2	432285.49 | 277334.458	Cer-AP	[M+HCO2]-	Yes	[M+HCO2]-|[M-H]-	0.0235618	0.067347	0.545576	-0.874149
700.61	9.88701	Cer-AP(t18:0/22:0)	0.87601	0.95063	4.89359e+07	2.51779e+07	4.80373e+07	2.98804e+07	2.79827e+07	4.21368e+07	2.62336e+07	3.12145e+07	2.7556e+07	6.88698e+07	3.71751e+07	2.01344e+07	Cer-AP t40:0; Cer-AP t18:0/22:0; [M+FA-H]-	2_Cer-AP(t18:0/22:0)+HCO2 | 1_Cer-AP(t18:0/22:0)+HCO2	3410141.2 | 1519259.012	Cer-AP	[M+HCO2]-	Yes	[M+HCO2]-|[M-H]-	0.831637	0.87601	0.95063	-0.0730438
714.626	10.3254	Cer-AP(t18:0/23:0)	0.280318	0.736679	9.88088e+07	4.70657e+07	9.97482e+07	5.0986e+07	6.47409e+07	7.96988e+07	4.58564e+07	4.49124e+07	3.88008e+07	1.01362e+08	6.17917e+07	3.21878e+07	Cer-AP t41:0; Cer-AP t18:0/23:0; [M+FA-H]-	2_Cer-AP(t18:0/23:0)+HCO2 | 1_Cer-AP(t18:0/23:0)+HCO2 | 1_Cer-AP(t17:0/24:0)+HCO2	5193241.8 | 1271275.9 | 971320.567	Cer-AP	[M+HCO2]-	Yes	[M+HCO2]-|[M-H]-	0.194644	0.280318	0.736679	-0.440893
728.642	10.3659	Cer-AP(t18:0/24:0)	0.653524	0.837172	1.20395e+07	1.3164e+06	5.9212e+06	4.84475e+06	6.65441e+06	8.93964e+06	5.63517e+06	3.35942e+06	6.24825e+06	1.02554e+07	3.5075e+06	4.24326e+06		1_Cer-AP(t18:0/24:0)+HCO2	92895.5	Cer-AP	[M+HCO2]-	Yes	[M+HCO2]-	0.569164	0.653524	0.837172	-0.256405
742.658	11.3857	Cer-AP(t18:0/25:0)	0.798987	0.933249	8.03097e+07	5.03298e+07	8.85753e+07	5.54406e+07	5.50887e+07	8.96227e+07	4.61948e+07	5.35166e+07	5.29506e+07	1.1775e+08	7.25218e+07	4.84402e+07	Cer-AP t43:0; Cer-AP t18:0/25:0; [M+FA-H]-	2_Cer-AP(t18:0/25:0)+HCO2 | 1_Cer-AP(t18:0/25:0)+HCO2	4530108.2 | 2519381.874	Cer-AP	[M+HCO2]-	Yes	[M+HCO2]-|[M-H]-	0.736322	0.798987	0.933249	-0.0996661
710.663	12.0131	Cer-AP(t18:0/26:0)	0.895889	0.964445	4.30734e+06	3.10153e+06	5.19751e+06	3.92466e+06	2.91384e+06	4.90494e+06	2.53694e+06	3.21143e+06	3.7371e+06	7.1887e+06	4.04429e+06	2.76559e+06	Cer-AP t44:0; Cer-AP t18:0/26:0; [M-H]-			Cer-AP	[M-H]-	Yes	[M-H]-	0.860052	0.895889	0.964445	-0.0522292
756.673	12.0125	Cer-AP(t18:0/26:0)	0.820367	1.06417	5.5898e+07	3.27886e+07	5.77368e+07	3.61799e+07	3.7421e+07	5.72528e+07	3.36167e+07	4.18105e+07	4.35242e+07	8.71982e+07	5.55135e+07	3.34072e+07	Cer-AP t44:0; Cer-AP t18:0/26:0; [M+FA-H]-	2_Cer-AP(t18:0/26:0)+HCO2 | 1_Cer-AP(t18:0/26:0)+HCO2	3212090.7 | 1197736.25	Cer-AP	[M+HCO2]-	Yes	[M+HCO2]-	0.765408	0.820367	1.06417	0.0897307
724.682	12.5542	Cer-AP(t18:0/27:0)	0.34928	0.736328	535430	887931	809710	642786	419256	630266	240827	458896	317626	913381	793889	165747		2_Cer-AP(t18:0/27:0)-H	255493	Cer-AP	[M-H]-	Yes	[M-H]-	0.264243	0.34928	0.736328	-0.44158
726.627	10.3479	Cer-AP(t18:1/24:0)	0.981059	0.988741	1.65703e+07	2.63551e+06	6.92121e+06	5.28454e+06	8.83883e+06	9.73519e+06	9.15166e+06	5.73467e+06	9.47112e+06	1.31247e+07	5.73232e+06	6.20838e+06		1_Cer-AP(t18:1/24:0)+HCO2	157493	Cer-AP	[M+HCO2]-	Yes	[M+HCO2]-	0.968235	0.981059	0.988741	-0.0163357
770.689	12.5649	Cer-AP(t29:0/16:0)	0.798991	0.919843	3.3562e+06	1.84497e+06	3.70118e+06	2.23478e+06	2.19264e+06	3.20169e+06	1.52367e+06	2.059e+06	2.10362e+06	5.13867e+06	2.83069e+06	1.5507e+06	Cer-AP t45:0; Cer-AP t18:0/27:0; [M+FA-H]-	2_Cer-AP(t29:0/16:0)+HCO2 | 2_Cer-AP(t18:0/27:0)+HCO2 | 1_Cer-AP(t18:0/27:0)+HCO2	1174194.3 | 255493.25 | 138031.548	Cer-AP	[M+HCO2]-	Yes	[M+HCO2]-	0.737631	0.798991	0.919843	-0.12054
598.506	8.04166	Cer-AS(d18:1/16:0)	0.548134	1.42207	1.90479e+06	1.08334e+06	1.10872e+06	1.53208e+06	794228	924460	661714	1.91858e+06	1.25532e+06	4.68583e+06	1.19755e+06	729835		1_Cer-AS(d18:1/16:0)+HCO2	95054.9	Cer-AS	[M+HCO2]-	Yes	[M+HCO2]-	0.451404	0.548134	1.42207	0.507991
654.568	8.90267	Cer-AS(d18:1/20:0)	0.0398149	0.131753	1.05973e+07	9.40708e+06	5.26269e+06	1.78685e+07	4.52546e+06	8.55794e+06	1.04922e+06	759075	606432	1.67811e+06	477595	2.83659e+06		1_Cer-AS(d18:1/20:0)+HCO2 | 1_Cer-AS(d22:1/16:0)+HCO2 | 1_Cer-BS(d17:1/21:0)+HCO2	204940.355 | 202625.368 | 159637.09	Cer-AS	[M+HCO2]-	No	[M+HCO2]-	0.00820747	0.0398149	0.131753	-2.92409
624.522	8.15166	Cer-AS(d18:2/18:0)	0.240789	0.379305	926212	600621	612247	728850	742353	3.26511e+06	517174	511614	387253	598231	476581	117020	Cer-AS d36:2; Cer-AS d18:2/18:0; [M+FA-H]-			Cer-AS	[M+HCO2]-	Yes	[M+HCO2]-	0.157772	0.240789	0.379305	-1.39857
624.522	8.27252	Cer-AS(d18:2/18:0)	0.0915441	0.757264	7.72759e+06	6.75946e+06	5.65041e+06	6.75331e+06	6.91421e+06	7.70233e+06	6.61421e+06	5.57149e+06	4.62859e+06	5.93119e+06	6.11368e+06	2.57284e+06	Cer-AS d36:2; Cer-AS d18:2/18:0; [M+FA-H]-	1_Cer-AS(d18:2/18:0)+HCO2 | 1_Cer-AS(d20:1/16:1)+HCO2 | 1_Cer-AS(d18:1/18:1)+HCO2 | 1_Cer-BS(d18:1/18:1)+HCO2 | 1_Cer-AS(d19:2/17:0)+HCO2 | 1_Cer-NP(t20:1/16:1)+HCO2	122197.346 | 109365.583 | 105242.02 | 103850.254 | 81786.82 | 79429.392	Cer-AS	[M+HCO2]-	No	[M+HCO2]-	0.0393141	0.0915441	0.757264	-0.401131
652.553	8.94637	Cer-AS(d18:2/20:0)	0.0198315	0.502637	2.16952e+07	1.89682e+07	1.34173e+07	1.814e+07	1.60657e+07	2.53076e+07	9.83703e+06	8.93888e+06	8.5093e+06	1.13592e+07	1.27301e+07	5.72207e+06	Cer-AS d38:2; Cer-AS d18:2/20:0; [M+FA-H]-	1_Cer-AS(d18:2/20:0)+HCO2 | 1_Cer-AS(d22:1/16:1)+HCO2 | 1_Cer-AS(d18:1/20:1)+HCO2 | 1_Cer-BS(d20:1/18:1)+HCO2 | 1_Cer-BDS(d20:0/18:2)+HCO2 | 2_Cer-BS(d20:1/18:1)+HCO2	673080.221 | 591734.074 | 569775.298 | 550713.04 | 529004.068 | 126203.064	Cer-AS	[M+HCO2]-	No	[M+HCO2]-	0.00140054	0.0198315	0.502637	-0.99241
680.585	9.7204	Cer-AS(d18:2/22:0)	0.0880808	0.712753	5.04076e+06	2.95701e+06	3.60716e+06	3.79126e+06	3.78412e+06	3.69654e+06	3.17306e+06	2.2224e+06	2.36332e+06	3.13395e+06	3.94484e+06	1.46797e+06	Cer-AS d40:2; Cer-AS d18:2/22:0; [M+FA-H]-	1_Cer-AS(d18:2/22:0)+HCO2 | 1_Cer-AS(d24:1/16:1)+HCO2 | 1_Cer-AS(d18:1/22:1)+HCO2 | 1_Cer-BS(d22:1/18:1)+HCO2	76532.919 | 71694.37 | 66874.085 | 66530.64	Cer-AS	[M+HCO2]-	No	[M+HCO2]-	0.0371321	0.0880808	0.712753	-0.488527
626.537	8.74226	Cer-AS(d20:1/16:0)	0.694877	1.13599	1.79496e+06	1.00837e+06	823150	1.36893e+06	1.30548e+06	1.23166e+06	969055	1.38165e+06	1.20945e+06	2.91027e+06	1.08541e+06	1.00108e+06		2_Cer-AS(d20:1/16:0)+HCO2	206213	Cer-AS	[M+HCO2]-	Yes	[M+HCO2]-	0.623346	0.694877	1.13599	0.183953
654.568	9.46205	Cer-AS(d22:1/16:0)	0.306527	0.670933	3.22757e+07	1.40112e+07	1.50711e+07	2.607e+07	2.4504e+07	5.33788e+07	1.55207e+07	1.62103e+07	1.65756e+07	3.53705e+07	1.23251e+07	1.49101e+07	Cer-AS d38:1; Cer-AS d18:1/20:0; [M+FA-H]-	2_Cer-AS(d22:1/16:0)+HCO2 | 1_Cer-AS(d18:1/20:0)+HCO2 | 1_Cer-AS(d22:1/16:0)+HCO2 | 1_Cer-BS(d21:1/17:0)+HCO2 | 1_Cer-BS(d17:1/21:0)+HCO2 | 1_Cer-BS(d20:1/18:0)+HCO2 | 2_Cer-ADS(d20:0/18:1)+HCO2 | 2_Cer-ADS(d22:0/16:1)+HCO2 | 2_Cer-ADS(d18:0/20:1)+HCO2 | 2_Cer-BS(d23:1/15:0)+HCO2 | 2_Cer-BS(d17:1/21:0)+HCO2	2332906.63 | 921980.609 | 890027.592 | 883323.276 | 851312.293 | 848405.943 | 770244.994 | 670992.404 | 483104.881 | 479175.163 | 460704.608	Cer-AS	[M+HCO2]-	No	[M+HCO2]-	0.219878	0.306527	0.670933	-0.57576
682.6	10.2808	Cer-AS(d24:1/16:0)	0.581062	0.850825	9.91674e+07	2.8018e+07	4.41075e+07	4.69047e+07	6.97907e+07	9.02972e+07	5.86608e+07	3.84088e+07	5.11637e+07	7.93359e+07	4.42614e+07	5.00241e+07	Cer-NP t40:1; Cer-NP t18:0/22:1; [M+FA-H]-	2_Cer-AS(d24:1/16:0)+HCO2 | 2_Cer-ADS(d24:0/16:1)+HCO2 | 1_Cer-AS(d18:1/22:0)+HCO2 | 1_Cer-AS(d24:1/16:0)+HCO2 | 1_Cer-BS(d23:1/17:0)+HCO2 | 1_Cer-BS(d17:1/23:0)+HCO2 | 2_Cer-BS(d25:1/15:0)+HCO2 | 2_Cer-BS(d17:1/23:0)+HCO2 | 2_Cer-ADS(d18:0/22:1)+HCO2	4984642.752 | 3222940.818 | 2161615.164 | 2098067.97 | 2086874.895 | 2016436.23 | 1165348.857 | 979857.221 | 975546.272	Cer-AS	[M+HCO2]-	No	[M+HCO2]-	0.487066	0.581062	0.850825	-0.233066
696.616	10.7576	Cer-AS(d25:1/16:0)	0.34928	0.743647	9.30552e+07	2.76634e+07	4.8068e+07	5.86218e+07	7.34451e+07	1.17815e+08	4.94364e+07	3.58102e+07	4.59781e+07	8.2792e+07	4.4379e+07	5.29458e+07	Cer-AS d41:1; Cer-AS d18:1/23:0; [M+FA-H]-|Cer-NP t41:1; Cer-NP t18:0/23:1; [M+FA-H]-	2_Cer-AS(d25:1/16:0)+HCO2 | 2_Cer-ADS(d25:0/16:1)+HCO2 | 2_Cer-AS(d24:1/17:0)+HCO2 | 2_Cer-AS(d18:1/23:0)+HCO2 | 1_Cer-AS(d18:1/23:0)+HCO2 | 1_Cer-AS(d25:1/16:0)+HCO2 | 1_Cer-BS(d24:1/17:0)+HCO2 | 1_Cer-BS(d17:1/24:0)+HCO2 | 2_Cer-BS(d18:1/23:0)+HCO2	10662822.216 | 7907931.703 | 3847089.865 | 2454302.384 | 1762293.775 | 1717029.372 | 1701362.541 | 1646020.495 | 1041147.174	Cer-AS	[M+HCO2]-	No	[M+HCO2]-|[M-H]-	0.263302	0.34928	0.743647	-0.427309
710.631	11.314	Cer-AS(d26:1/16:0)	0.898223	0.963568	3.77577e+08	1.42116e+08	2.02743e+08	2.9093e+08	3.03064e+08	5.30702e+08	2.67365e+08	1.99149e+08	3.27761e+08	4.17531e+08	2.23234e+08	3.44798e+08	Cer-AS d42:1; Cer-AS d18:1/24:0; [M+FA-H]-	2_Cer-AS(d26:1/16:0)+HCO2 | 2_Cer-ADS(d26:0/16:1)+HCO2 | 1_Cer-AS(d18:1/24:0)+HCO2 | 2_Cer-BS(d25:1/17:0)+HCO2 | 1_Cer-AS(d26:1/16:0)+HCO2 | 1_Cer-BS(d25:1/17:0)+HCO2 | 1_Cer-BS(d17:1/25:0)+HCO2 | 2_Cer-BS(d17:1/25:0)+HCO2 | 2_Cer-ADS(d18:0/24:1)+HCO2 | 1_Cer-ADS(d26:0/16:1)+HCO2	12068943.385 | 6925664.612 | 6547235.455 | 6511876.773 | 6291941.953 | 6250836.377 | 6046900.897 | 5565591.284 | 5554297.435 | 4674524.154	Cer-AS	[M+HCO2]-	No	[M+HCO2]-	0.867323	0.898223	0.963568	-0.0535413
678.638	12.0509	Cer-AS(d26:1/17:0)	0.565048	0.796185	3.64459e+06	563383	1.40545e+06	2.28159e+06	2.59216e+06	4.3291e+06	1.65863e+06	1.14831e+06	2.2068e+06	3.12515e+06	992940	2.66466e+06		2_Cer-AS(d26:1/17:0)-H | 2_Cer-AS(d27:1/16:0)-H | 2_Cer-AS(d18:1/25:0)-H | 2_Cer-BS(d17:1/26:0)-H	4476034.862 | 4303477.474 | 2716423.907 | 1463079.208	Cer-AS	[M-H]-	No	[M-H]-	0.46995	0.565048	0.796185	-0.328825
724.647	11.937	Cer-AS(d27:1/16:0)	0.609041	0.859172	1.30545e+08	4.22892e+07	7.2906e+07	1.04905e+08	1.10846e+08	1.77776e+08	7.76322e+07	6.42383e+07	9.02984e+07	1.33264e+08	6.71846e+07	1.16623e+08	Cer-AS d43:1; Cer-AS d18:1/25:0; [M+FA-H]-	2_Cer-AS(d27:1/16:0)+HCO2 | 2_Cer-ADS(d27:0/16:1)+HCO2 | 1_Cer-AS(d18:1/25:0)+HCO2 | 1_Cer-AS(d27:1/16:0)+HCO2 | 1_Cer-BS(d26:1/17:0)+HCO2 | 1_Cer-BS(d17:1/26:0)+HCO2 | 2_Cer-NP(t19:1/24:0)+HCO2 | 2_Cer-BS(d26:1/17:0)+HCO2 | 2_Cer-BS(d27:1/16:0)+HCO2 | 2_Cer-BS(d17:1/26:0)+HCO2	4337249.192 | 2604623.517 | 2589055.99 | 2497045.468 | 2485549.266 | 2421264.408 | 2399425.99 | 1836370.14 | 1800290.42 | 1517229.664	Cer-AS	[M+HCO2]-	No	[M+HCO2]-|[M-H]-	0.518481	0.609041	0.859172	-0.218982
738.663	12.5087	Cer-AS(d28:1/16:0)	0.87601	1.04488	1.00976e+08	3.57303e+07	4.90425e+07	7.42852e+07	8.65935e+07	124526971	7.62924e+07	5.3309e+07	8.85849e+07	1.13697e+08	6.56202e+07	9.47953e+07		2_Cer-AS(d28:1/16:0)+HCO2 | 2_Cer-BS(d27:1/17:0)+HCO2 | 2_Cer-ADS(d28:0/16:1)+HCO2 | 2_Cer-BS(d17:1/27:0)+HCO2 | 1_Cer-AS(d18:1/26:0)+HCO2 | 1_Cer-AS(d28:1/16:0)+HCO2 | 1_Cer-BS(d27:1/17:0)+HCO2 | 1_Cer-BS(d17:1/27:0)+HCO2	3069077.705 | 1939526.8 | 1689613.865 | 1660219.36 | 1427606.52 | 1379805.06 | 1372847.408 | 1337301.93	Cer-AS	[M+HCO2]-	No	[M+HCO2]-	0.83143	0.87601	1.04488	0.0633345
752.678	12.9491	Cer-AS(d29:1/16:0)	0.931208	1.02746	1.54624e+07	4.21928e+06	5.57958e+06	5.98304e+06	1.35421e+07	1.23167e+07	9.4558e+06	6.8415e+06	8.10196e+06	1.50987e+07	9.94889e+06	9.22455e+06		2_Cer-AS(d29:1/16:0)+HCO2 | 1_Cer-AS(d18:1/27:0)+HCO2 | 1_Cer-AS(d29:1/16:0)+HCO2 | 1_Cer-BS(d17:1/28:0)+HCO2	935756.278 | 236489.064 | 221382.64 | 214038.652	Cer-AS	[M+HCO2]-	No	[M+HCO2]-	0.911428	0.931208	1.02746	0.0390879
766.695	13.4045	Cer-AS(d30:1/16:0)	0.814215	1.06414	1.74234e+06	720032	1.10154e+06	1.49084e+06	1.8114e+06	2.59706e+06	1.43522e+06	1.48033e+06	1.45947e+06	2.45656e+06	1.36998e+06	1.8686e+06		2_Cer-AS(d30:1/16:0)+HCO2	133891	Cer-AS	[M+HCO2]-	Yes	[M+HCO2]-	0.755677	0.814215	1.06414	0.0896825
662.607	10.6213	Cer-BS(d27:1/15:1)	0.869019	0.953347	1.27631e+06	545487	618990	458969	966837	902575	740352	476351	751471	991956	1.04937e+06	537165		2_Cer-BS(d27:1/15:1)-H | 2_Cer-NP(t19:2/23:0)-H | 2_Cer-AS(d26:1/16:1)-H | 2_Cer-AS(d18:1/24:1)-H | 2_Cer-BS(d24:1/18:1)-H	596543.34 | 461340.987 | 397534.393 | 301538.825 | 236807.892	Cer-BS	[M-H]-	No	[M-H]-	0.81932	0.869019	0.953347	-0.0689264
526.519	8.54832	Cer-NDS(d17:0/16:0)	0.0915441	0.225816	9.2353e+06	3.70148e+06	5.91781e+06	8.90136e+06	1.31689e+06	1.51021e+06	677823	555474	672074	1.23441e+06	2.64137e+06	1.12499e+06	Cer-NDS d33:0; Cer-NDS d17:0/16:0; [M+H]+	1_Cer-NDS(d17:0/16:0)+H	112284	Cer-NDS	[M+H]+	Yes	[M+H]+	0.0391993	0.0915441	0.225816	-2.14678
582.581	11.361	Cer-NDS(d17:0/20:0)	0.738987	1.12901	482420	668644	1.20471e+06	631847	389338	575792	135822	799041	771703	741541	1.32949e+06	685099		2_Cer-NDS(d17:0/20:0)+H | 2_Cer-NDS(d18:0/19:0)+H	973638.022 | 461093.92	Cer-NDS	[M+H]+	Yes	[M+H]+	0.671367	0.738987	1.12901	0.175056
596.597	10.0545	Cer-NDS(d17:0/21:0)	0.186527	0.61036	1.90953e+06	4.17967e+06	2.36306e+06	3.12228e+06	1.23346e+06	1.88454e+06	1.13667e+06	1.1276e+06	1.23434e+06	2.69581e+06	2.23507e+06	538250		2_Cer-NDS(d17:0/21:0)+H	1.29314e+06	Cer-NDS	[M+H]+	Yes	[M+H]+	0.110331	0.186527	0.61036	-0.712267
610.615	12.6015	Cer-NDS(d17:0/22:0)	0.626182	1.17968	168584	166270	465629	179414	122597	245676	138615	208953	283086	273809	419545	266400		2_Cer-NDS(d17:0/22:0)+H	122775	Cer-NDS	[M+H]+	Yes	[M+H]+	0.540236	0.626182	1.17968	0.238396
584.526	8.53743	Cer-NDS(d18:0/16:0)	0.0398149	0.364383	3.11578e+06	5.71609e+06	3.84239e+06	4.77027e+06	2.10712e+06	2.49714e+06	899002	1.92632e+06	556174	2.52934e+06	1.86847e+06	254895		1_Cer-NDS(d18:0/16:0)+HCO2	17802.3	Cer-NDS	[M+HCO2]-	Yes	[M+HCO2]-	0.00755791	0.0398149	0.364383	-1.45647
624.629	10.3469	Cer-NDS(d18:0/22:0)	0.344961	0.760007	1.36493e+07	5.33419e+06	1.02016e+07	3.82594e+06	9.82687e+06	6.02252e+06	7.43571e+06	5.36064e+06	5.81596e+06	6.52649e+06	6.67907e+06	5.31637e+06		1_Cer-NDS(d18:0/22:0)+H	15377.3	Cer-NDS	[M+H]+	Yes	[M+H]+	0.257632	0.344961	0.760007	-0.395914
652.661	11.3471	Cer-NDS(d18:0/24:0)	0.143278	0.508616	2.56543e+06	7.93554e+06	4.09472e+06	4.23741e+06	1.94628e+06	4.1684e+06	922109	2.24191e+06	1.26448e+06	3.22289e+06	4.14215e+06	895298	Cer-NDS d42:0; Cer-NDS d18:0/24:0; [M+H]+	1_Cer-NDS(d18:0/24:0)+H	137916	Cer-NDS	[M+H]+	Yes	[M+H]+	0.0758532	0.143278	0.508616	-0.975351
600.522	7.93838	Cer-NP(t18:0/16:0)	0.0398149	0.224525	8.58306e+06	1.43938e+07	8.92921e+06	1.03193e+07	3.91377e+06	4.74909e+06	1.61422e+06	2.58532e+06	1.02399e+06	3.22406e+06	2.14446e+06	833629	Cer-NP t34:0; Cer-NP t18:0/16:0; [M+FA-H]-			Cer-NP	[M+HCO2]-	Yes	[M+HCO2]-	0.00750399	0.0398149	0.224525	-2.15505
656.584	9.34188	Cer-NP(t18:0/20:0)	0.465825	0.734828	1.38648e+06	3.49796e+06	1.96229e+06	2.44747e+06	1.0324e+06	1.24302e+06	733553	1.69735e+06	816269	2.19095e+06	2.75785e+06	305704	Cer-NP t38:0; Cer-NP t18:0/20:0; [M+FA-H]-	1_Cer-NP(t18:0/20:0)+HCO2	69393	Cer-NP	[M+HCO2]-	Yes	[M+HCO2]-	0.368398	0.465825	0.734828	-0.444522
684.615	10.1419	Cer-NP(t18:0/22:0)	0.0686244	0.44433	5.33182e+06	1.04417e+07	1.07633e+07	7.13592e+06	3.77751e+06	4.6145e+06	2.01294e+06	3.01501e+06	1.62401e+06	4.77976e+06	5.48099e+06	1.77787e+06	Cer-NP t40:0; Cer-NP t18:0/22:0; [M+FA-H]-	1_Cer-NP(t18:0/22:0)+HCO2	340122	Cer-NP	[M+HCO2]-	Yes	[M+HCO2]-	0.0242204	0.0686244	0.44433	-1.1703
698.631	10.6831	Cer-NP(t18:0/23:0)	0.0198315	0.512798	7.52691e+06	6.09019e+06	7.96173e+06	6.62957e+06	6.33443e+06	6.55368e+06	3.93264e+06	2.39776e+06	2.17308e+06	5.97832e+06	4.10483e+06	2.48756e+06		1_Cer-NP(t18:0/23:0)+HCO2 | 1_Cer-ADS(d25:0/16:0)+HCO2	269429.701 | 130832.284	Cer-NP	[M+HCO2]-	No	[M+HCO2]-	0.00135511	0.0198315	0.512798	-0.963538
712.646	11.2529	Cer-NP(t18:0/24:0)	0.0510361	0.660438	3.26207e+07	3.07612e+07	3.59027e+07	3.44686e+07	2.49073e+07	3.42104e+07	1.89509e+07	2.13198e+07	1.32098e+07	2.69071e+07	3.25482e+07	1.44435e+07	Cer-NP t42:0; Cer-NP t18:0/24:0; [M+FA-H]-	1_Cer-NP(t18:0/24:0)+HCO2 | 1_Cer-ADS(d26:0/16:0)+HCO2	768877.313 | 412103.454	Cer-NP	[M+HCO2]-	No	[M+HCO2]-	0.0139018	0.0510361	0.660438	-0.598505
606.544	8.94214	Cer-NP(t19:2/19:0)	0.0179154	0.495191	1.57279e+06	1.1417e+06	916375	1.36362e+06	1.11231e+06	1.57921e+06	628824	585279	551453	816403	906062	318023		2_Cer-NP(t19:2/19:0)-H | 2_Cer-BS(d20:1/18:1)-H	297102.794 | 126203.064	Cer-NP	[M-H]-	No	[M-H]-	0.00105574	0.0179154	0.495191	-1.01394
708.615	10.6273	Cer-NP(t19:2/23:0)	0.509014	0.87667	2.20087e+07	1.10547e+07	1.18997e+07	1.04898e+07	1.57118e+07	1.36627e+07	1.39145e+07	1.09319e+07	1.20724e+07	1.42371e+07	1.46997e+07	8.5101e+06	Cer-AS d42:2; Cer-AS d18:2/24:0; [M+FA-H]-	2_Cer-NP(t19:2/23:0)+HCO2 | 1_Cer-AS(d18:2/24:0)+HCO2 | 2_Cer-BS(d24:1/18:1)+HCO2 | 1_Cer-AS(d26:1/16:1)+HCO2 | 1_Cer-AS(d18:1/24:1)+HCO2 | 1_Cer-BS(d24:1/18:1)+HCO2 | 2_Cer-BS(d23:1/19:1)+HCO2	459726.174 | 288685.072 | 275279.264 | 253062.689 | 246303.312 | 241837.882 | 142277.232	Cer-NP	[M+HCO2]-	No	[M+HCO2]-	0.410871	0.509014	0.87667	-0.189895
622.613	9.67493	Cer-NS(d14:1/26:0)	0.0716174	0.630541	468133	661146	761334	309250	607894	481595	375984	434533	418816	292752	306135	245853		2_Cer-NS(d14:1/26:0)+H	54490.6	Cer-NS	[M+H]+	Yes	[M+H]+	0.026564	0.0716174	0.630541	-0.665337
650.644	9.11265	Cer-NS(d17:1/25:0)	0.0139237	0.380354	1.29183e+06	1.12155e+06	1.19386e+06	662506	1.45555e+06	1.43697e+06	137189	723252	492925	537780	314992	518060		2_Cer-NS(d17:1/25:0)+H	168706	Cer-NS	[M+H]+	Yes	[M+H]+	0.000659782	0.0139237	0.380354	-1.39458
482.457	6.4148	Cer-NS(d18:1/12:0)	0.621059	0.959121	1.47587e+06	1.15604e+06	1.24818e+06	1.0617e+06	1.10162e+06	1.06689e+06	1.08136e+06	1.2477e+06	1.11926e+06	1.18364e+06	1.18718e+06	1.0005e+06		2_Cer-NS(d18:1/12:0)+H	4.2681e+06	Cer-NS	[M+H]+	Yes	[M+H]+	0.531757	0.621059	0.959121	-0.0602147
494.457	7.65672	Cer-NS(d18:1/13:1)	0.0182254	0.675961	799059	556720	580052	614663	697601	661455	415315	480762	425591	399223	425189	496624		2_Cer-NS(d18:1/13:1)+H	1.1914e+06	Cer-NS	[M+H]+	Yes	[M+H]+	0.00116142	0.0182254	0.675961	-0.564988
568.495	8.11092	Cer-NS(d18:1/15:0)	0.174209	0.352683	6.90699e+06	1.35871e+06	2.67463e+06	4.40464e+06	1.34605e+06	984764	894471	530436	1.16164e+06	661994	1.909e+06	1.07641e+06		1_Cer-NS(d18:1/15:0)+HCO2	74937.4	Cer-NS	[M+HCO2]-	Yes	[M+HCO2]-	0.100768	0.174209	0.352683	-1.50356
582.511	8.42622	Cer-NS(d18:1/16:0)	0.0429897	0.211605	3.68462e+07	2.16335e+07	1.20876e+07	3.51091e+07	1.37036e+07	1.62502e+07	4.89428e+06	5.85911e+06	3.70204e+06	6.4254e+06	3.69397e+06	4.12522e+06		1_Cer-NS(d18:1/16:0)+HCO2	289427	Cer-NS	[M+HCO2]-	Yes	[M+HCO2]-	0.00991662	0.0429897	0.211605	-2.24055
580.495	7.90282	Cer-NS(d18:1/16:1)	0.0310971	0.479994	4.57367e+06	4.17423e+06	2.88171e+06	5.0059e+06	3.59088e+06	2.40056e+06	1.17083e+06	2.44859e+06	1.35716e+06	1.90189e+06	2.93336e+06	1.04896e+06		1_Cer-NS(d18:1/16:1)+HCO2	29279.2	Cer-NS	[M+HCO2]-	Yes	[M+HCO2]-	0.00384512	0.0310971	0.479994	-1.05891
534.487	6.40862	Cer-NS(d18:1/16:2)	0.34928	0.790739	756784	295729	681681	490943	846047	436028	598365	590015	413733	524960	247811	398406		2_Cer-NS(d18:1/16:2)+H	4154550	Cer-NS	[M+H]+	Yes	[M+H]+	0.2633	0.34928	0.790739	-0.338726
596.527	8.63096	Cer-NS(d18:1/17:0)	0.414992	0.823501	4.25989e+07	2.83507e+07	2.87717e+07	2.39301e+07	1.73889e+07	2.73131e+07	2.0182e+07	2.02822e+07	1.80484e+07	3.90387e+07	2.41555e+07	1.69326e+07	Cer-NS d35:1; Cer-NS d18:1/17:0; [M+FA-H]-	1_Cer-NS(d18:1/17:0)+HCO2	285405	Cer-NS	[M+HCO2]-	Yes	[M+HCO2]-|[M+H]+	0.322278	0.414992	0.823501	-0.280157
610.542	9.15012	Cer-NS(d18:1/18:0)	0.0369666	0.404659	3.87371e+06	4.28696e+06	1.56451e+06	4.03204e+06	2.55246e+06	2.77565e+06	1.07879e+06	1.40808e+06	1.20512e+06	1.73819e+06	1.57599e+06	716863		1_Cer-NS(d18:1/18:0)+HCO2	59241.2	Cer-NS	[M+HCO2]-	Yes	[M+HCO2]-	0.00567788	0.0369666	0.404659	-1.30522
608.527	8.52141	Cer-NS(d18:1/18:1)	0.0398149	0.269427	5.03872e+06	4.0961e+06	2.61298e+06	6.73273e+06	2.5944e+06	2.74413e+06	1.09269e+06	1.41949e+06	843760	1.22994e+06	1.03264e+06	798980		1_Cer-NS(d18:1/18:1)+HCO2	62958.1	Cer-NS	[M+HCO2]-	Yes	[M+HCO2]-	0.00780365	0.0398149	0.269427	-1.89203
606.512	8.01554	Cer-NS(d18:1/18:2)	0.0431915	0.138614	4.95613e+06	3.44267e+06	2.66936e+06	8.25674e+06	2.22086e+06	3.47927e+06	517773	526493	545668	636667	530289	711918		1_Cer-NS(d18:1/18:2)+HCO2	16273.2	Cer-NS	[M+HCO2]-	Yes	[M+HCO2]-	0.010445	0.0431915	0.138614	-2.85086
638.573	9.94063	Cer-NS(d18:1/20:0)	0.0398149	0.456157	7.47665e+06	9.00382e+06	3.65372e+06	1.07544e+07	5.94266e+06	7.68963e+06	2.84201e+06	3.22646e+06	3.42725e+06	4.71208e+06	4.09472e+06	2.006e+06		1_Cer-NS(d18:1/20:0)+HCO2	69409.8	Cer-NS	[M+HCO2]-	Yes	[M+HCO2]-|[M+H]+	0.0082021	0.0398149	0.456157	-1.1324
590.551	6.41332	Cer-NS(d18:1/20:2)	0.0111611	0.305476	4.37485e+06	7.25337e+06	6.63505e+06	7.251e+06	4.45709e+06	5.46029e+06	2.11484e+06	2.05915e+06	1.39928e+06	1.54571e+06	1.27901e+06	2.42552e+06		2_Cer-NS(d18:1/20:2)+H	4.20394e+06	Cer-NS	[M+H]+	Yes	[M+H]+	0.000328268	0.0111611	0.305476	-1.71087
666.605	10.9068	Cer-NS(d18:1/22:0)	0.0169858	0.519966	4.24431e+07	2.93788e+07	2.93527e+07	46332110	3.54802e+07	4.36028e+07	1.83873e+07	1.66557e+07	1.88704e+07	2.54351e+07	2.32369e+07	1.52335e+07		2_Cer-NS(d18:1/22:0)+HCO2 | 1_Cer-NS(d18:1/22:0)+HCO2	349877.96 | 322096.06	Cer-NS	[M+HCO2]-	Yes	[M+HCO2]-|[M+H]+	0.000877276	0.0169858	0.519966	-0.943511
620.599	9.78647	Cer-NS(d18:1/22:1)	0.0514093	0.513958	1.17286e+06	2.56217e+06	1.93464e+06	1.14927e+06	1.97834e+06	2.3544e+06	760539	1.68518e+06	511782	1.0533e+06	1.2217e+06	498986		2_Cer-NS(d18:1/22:1)+H	4.12679e+06	Cer-NS	[M+H]+	Yes	[M+H]+	0.0151177	0.0514093	0.513958	-0.960278
618.58	9.4928	Cer-NS(d18:1/22:2)	0.344966	1.23479	8.91864e+06	6.2309e+06	6.24551e+06	4.18727e+06	9.27539e+06	7.30251e+06	1.24999e+07	1.08487e+07	9.00633e+06	7.22929e+06	4.71873e+06	7.75599e+06		2_Cer-NS(d18:1/22:2)+H	1.25768e+06	Cer-NS	[M+H]+	Yes	[M+H]+	0.258725	0.344966	1.23479	0.304262
680.621	11.4991	Cer-NS(d18:1/23:0)	0.0398149	0.48812	4.34297e+07	2.67969e+07	2.76878e+07	5.59372e+07	3.97905e+07	5.21561e+07	1.76124e+07	1.70472e+07	1.86536e+07	2.66925e+07	2.08697e+07	1.91036e+07		1_Cer-NS(d18:1/23:0)+HCO2	208898	Cer-NS	[M+HCO2]-	Yes	[M+HCO2]-|[M+H]+	0.0069459	0.0398149	0.48812	-1.03469
694.636	12.1025	Cer-NS(d18:1/24:0)	0.0510843	0.609745	3.6116e+08	2.26902e+08	2.31936e+08	4.15065e+08	3.20552e+08	4.31696e+08	1.85383e+08	1.69648e+08	2.14294e+08	2.43809e+08	203284143	1.95335e+08		2_Cer-NS(d18:1/24:0)+HCO2 | 1_Cer-NS(d18:1/24:0)+HCO2	2310383.382 | 1187930.985	Cer-NS	[M+HCO2]-	Yes	[M+HCO2]-|[M+H]+	0.0142736	0.0510843	0.609745	-0.713722
648.629	11.9837	Cer-NS(d18:1/24:1)	0.077413	0.754487	1.10072e+06	702782	1.02845e+06	899332	1.11248e+06	1.01251e+06	664176	820895	790152	873173	417592	852497		2_Cer-NS(d18:1/24:1)+H | 2_Cer-NDS(d18:0/24:2)+H | 2_Cer-NS(d18:2/24:0)+H	7510644.329 | 543418.989 | 504718.299	Cer-NS	[M+H]+	No	[M+H]+	0.029833	0.077413	0.754487	-0.406432
646.613	11.3937	Cer-NS(d18:1/24:2)	0.66999	1.11079	496673	1.57992e+06	891495	1.417e+06	1.04365e+06	1.99643e+06	1.1675e+06	1.77738e+06	1.38151e+06	1.39664e+06	1.53133e+06	993421		2_Cer-NS(d18:1/24:2)+H	5.43332e+06	Cer-NS	[M+H]+	Yes	[M+H]+	0.592799	0.66999	1.11079	0.151583
708.651	12.672	Cer-NS(d18:1/25:0)	0.0706085	0.525151	4.06167e+07	2.4933e+07	2.79463e+07	6.46762e+07	4.00223e+07	5.93528e+07	1.88907e+07	1.80198e+07	2.2112e+07	2.97823e+07	2.13556e+07	2.50907e+07		1_Cer-NS(d18:1/25:0)+HCO2 | 2_Cer-NS(d18:1/25:0)+HCO2	397007.05 | 355657.481	Cer-NS	[M+HCO2]-	Yes	[M+HCO2]-|[M+H]+	0.025959	0.0706085	0.525151	-0.929195
662.645	12.5053	Cer-NS(d18:1/25:1)	0.417953	1.1404	306085	139261	236352	218885	262102	208723	206189	225986	227022	258033	316966	329759		2_Cer-NS(d18:1/25:1)+H	1.15903e+06	Cer-NS	[M+H]+	Yes	[M+H]+	0.325757	0.417953	1.1404	0.189544
722.668	13.1361	Cer-NS(d18:1/26:0)	0.0706085	0.57658	2.66057e+07	1.93159e+07	1.92097e+07	4.37376e+07	2.81433e+07	3.60639e+07	1.60156e+07	1.39212e+07	1.78983e+07	1.89514e+07	1.74485e+07	1.5557e+07		1_Cer-NS(d18:1/26:0)+HCO2 | 2_Cer-NS(d18:1/26:0)+HCO2	304678.1 | 253121.103	Cer-NS	[M+HCO2]-	Yes	[M+HCO2]-|[M+H]+	0.0258605	0.0706085	0.57658	-0.794408
718.708	12.4492	Cer-NS(d18:1/29:1)	0.0479619	0.619253	1.31489e+06	1.85795e+06	1.24495e+06	834220	1.47897e+06	1.37045e+06	940516	813519	580930	716597	1.23782e+06	727452		2_Cer-NS(d18:1/29:1)+H	1.15708e+06	Cer-NS	[M+H]+	Yes	[M+H]+	0.0126174	0.0479619	0.619253	-0.691399
734.738	14.7986	Cer-NS(d18:1/30:0)	0.814215	0.940965	5.98402e+07	1.92179e+07	4.90929e+07	4.0333e+07	4.24849e+07	3.32784e+07	2.68335e+07	4.06631e+07	2.05411e+07	4.43998e+07	4.62112e+07	5.11794e+07		2_Cer-NS(d18:1/30:0)+H | 2_Cer-NDS(d17:0/31:1)+H	1140046.32 | 136955.793	Cer-NS	[M+H]+	No	[M+H]+	0.754479	0.814215	0.940965	-0.0877876
730.707	11.3779	Cer-NS(d18:1/30:2)	0.172812	0.605277	311027	110107	472865	579489	342383	609967	251569	125858	198687	268396	370708	253087		2_Cer-NS(d18:1/30:2)+H	5.49988e+06	Cer-NS	[M+H]+	Yes	[M+H]+	0.0991127	0.172812	0.605277	-0.724332
790.799	15.1973	Cer-NS(d18:1/34:0)	0.626182	1.1521	3.60358e+06	1.84742e+06	2.56381e+06	2.08475e+06	5.8541e+06	2.09838e+06	4.49671e+06	4.54107e+06	3.01565e+06	2.92321e+06	2.55951e+06	3.26153e+06		2_Cer-NS(d18:1/34:0)+H	1.29594e+06	Cer-NS	[M+H]+	Yes	[M+H]+	0.539485	0.626182	1.1521	0.204261
786.772	11.3766	Cer-NS(d18:1/34:2)	0.72301	0.904104	676280	501034	891541	488420	394614	876914	423314	488783	470522	1.03491e+06	673119	370995		2_Cer-NS(d18:1/34:2)+H	5.50728e+06	Cer-NS	[M+H]+	Yes	[M+H]+	0.654489	0.72301	0.904104	-0.145439
818.831	15.2153	Cer-NS(d18:1/36:0)	0.525918	0.621714	1.16558e+06	408914	3.38389e+06	756938	5.52655e+06	505442	2.23144e+06	1.23401e+06	1.15495e+06	1.0144e+06	679223	989447		2_Cer-NS(d18:1/36:0)+H	1.29594e+06	Cer-NS	[M+H]+	Yes	[M+H]+	0.429672	0.525918	0.621714	-0.685677
816.816	15.5395	Cer-NS(d18:1/36:1)	0.31564	0.595367	2.2056e+06	1.14003e+06	4.3062e+06	1.61602e+06	5.76814e+06	1.04025e+06	2.15411e+06	1.8852e+06	1.44366e+06	1.34327e+06	1.27409e+06	1.47092e+06		2_Cer-NS(d18:1/36:1)+H	1.28305e+06	Cer-NS	[M+H]+	Yes	[M+H]+	0.230026	0.31564	0.595367	-0.748149
842.832	15.5381	Cer-NS(d18:1/38:2)	0.144054	0.404633	381422	383571	1.26211e+06	354107	1.10083e+06	369758	185457	349409	194674	310804	310460	207762		2_Cer-NS(d18:1/38:2)+H	1.29149e+06	Cer-NS	[M+H]+	Yes	[M+H]+	0.0769702	0.144054	0.404633	-1.30531
508.473	8.05545	Cer-NS(d18:2/14:0)	0.106055	0.62082	592875	375766	360965	236239	317804	303462	193824	360811	247062	200363	244950	110791		2_Cer-NS(d18:2/14:0)+H	1.43463e+07	Cer-NS	[M+H]+	Yes	[M+H]+	0.0479381	0.106055	0.62082	-0.687753
534.489	7.28446	Cer-NS(d18:2/16:1)	0.00445939	0.541557	4.01591e+06	5.63726e+06	4.22115e+06	5.13738e+06	4.52403e+06	4.74246e+06	2.05937e+06	3.00283e+06	2.02906e+06	2.95675e+06	3.14842e+06	2.11783e+06		2_Cer-NS(d18:2/16:1)+H	1.5328e+07	Cer-NS	[M+H]+	Yes	[M+H]+	6.55792e-05	0.00445939	0.541557	-0.884815
564.536	8.94302	Cer-NS(d18:2/18:0)	0.0258534	0.523499	7.39961e+06	4.47368e+06	8.3807e+06	9.69834e+06	7.91941e+06	7.20098e+06	3.348e+06	3.09829e+06	4.02084e+06	4.14648e+06	4.82133e+06	4.1606e+06		2_Cer-NS(d18:2/18:0)+H	3.49125e+06	Cer-NS	[M+H]+	Yes	[M+H]+	0.00278811	0.0258534	0.523499	-0.93374
562.519	7.9358	Cer-NS(d18:2/18:1)	0.0121772	0.592207	1.45655e+07	1.48248e+07	1.22748e+07	1.7711e+07	1.21298e+07	1.40243e+07	8.02292e+06	8.80844e+06	7.52798e+06	9.18635e+06	9.22887e+06	7.877e+06	Cer-NS d36:3; Cer-NS d18:2/18:1; [M+H]+	2_Cer-NS(d18:2/18:1)+H | 2_Cer-NS(d18:1/18:2)+H | 2_Cer-NS(d18:3/18:0)+H | 1_Cer-NS(d18:2/18:1)+H | 1_Cer-NS(d18:1/18:2)+H	45214761.82 | 6645864.18 | 3163318.32 | 358900.601 | 99920.4346	Cer-NS	[M+H]+	Yes	[M+H]+	0.000506246	0.0121772	0.592207	-0.755826
560.504	7.94875	Cer-NS(d18:2/18:2)	0.202948	0.742902	1.07064e+06	635060	844796	1.4907e+06	915236	696474	583319	622053	896987	663416	841545	592237		2_Cer-NS(d18:2/18:2)+H | 2_Cer-NS(d18:3/18:1)+H	42001325 | 692062.29	Cer-NS	[M+H]+	Yes	[M+H]+	0.124377	0.202948	0.742902	-0.428757
590.551	8.60577	Cer-NS(d18:2/20:1)	0.0121772	0.532124	3.7783e+07	2.54803e+07	3.16937e+07	4.23086e+07	3.01151e+07	3.6284e+07	1.40526e+07	1.54043e+07	1.39399e+07	1.9587e+07	2.07807e+07	2.46103e+07	Cer-NS d38:3; Cer-NS d18:2/20:1; [M+H]+	2_Cer-NS(d18:2/20:1)+H | 1_Cer-NS(d18:2/20:1)+H	77745197.27 | 478236.281	Cer-NS	[M+H]+	Yes	[M+H]+	0.000516291	0.0121772	0.532124	-0.910166
620.597	11.074	Cer-NS(d18:2/22:0)	0.451599	0.856459	589229	458657	681510	320412	526824	454514	298882	532895	434199	397666	637470	294943		2_Cer-NS(d18:2/22:0)+H | 2_Cer-NS(d18:1/22:1)+H	23551512.471 | 5009576.59	Cer-NS	[M+H]+	Yes	[M+H]+	0.354933	0.451599	0.856459	-0.223543
618.581	9.29246	Cer-NS(d18:2/22:1)	0.00109708	0.631993	1.14566e+07	9.99361e+06	1.20052e+07	1.17224e+07	1.13925e+07	1.12297e+07	8.51521e+06	6.52772e+06	6.3321e+06	6.94814e+06	7.94395e+06	6.58201e+06		2_Cer-NS(d18:2/22:1)+H | 2_Cer-NS(d18:3/22:0)+H | 1_Cer-NS(d18:2/22:1)+H	65683728.82 | 3181564.79 | 406694.706	Cer-NS	[M+H]+	Yes	[M+H]+	5.74151e-06	0.00109708	0.631993	-0.662018
632.599	9.65133	Cer-NS(d18:2/23:1)	0.603433	0.920608	1.20876e+06	1.2328e+06	1.43513e+06	1.94883e+06	1.30436e+06	1.27412e+06	1.13914e+06	1.02363e+06	1.07761e+06	1.53568e+06	1.74321e+06	1.21753e+06		2_Cer-NS(d18:2/23:1)+H	1.48526e+07	Cer-NS	[M+H]+	Yes	[M+H]+	0.511822	0.603433	0.920608	-0.119341
648.629	11.3022	Cer-NS(d18:2/24:0)	0.895889	1.04133	1.67378e+06	1.70224e+06	1.5358e+06	1.50185e+06	1.28761e+06	2.4127e+06	1.30718e+06	1.49327e+06	1.31185e+06	3.33821e+06	2.05736e+06	1.02409e+06		2_Cer-NS(d18:2/24:0)+H	1.15077e+06	Cer-NS	[M+H]+	Yes	[M+H]+	0.859904	0.895889	1.04133	0.0584221
646.614	10.0759	Cer-NS(d18:2/24:1)	0.0600918	0.852021	1.98783e+07	1.89581e+07	1.8895e+07	2.23999e+07	1.9173e+07	2.16748e+07	1.49313e+07	1.74566e+07	1.56209e+07	2.00282e+07	19352052	1.56875e+07	Cer-NS d42:3; Cer-NS d18:2/24:1; [M+H]+	2_Cer-NS(d18:2/24:1)+H | 2_Cer-NS(d18:1/24:2)+H | 1_Cer-NS(d18:2/24:1)+H	102384775.5 | 14372801.99 | 573918.454	Cer-NS	[M+H]+	Yes	[M+H]+	0.0206197	0.0600918	0.852021	-0.231039
674.645	11.0524	Cer-NS(d18:2/26:1)	0.14686	0.822357	5.26158e+06	6.42666e+06	4.51801e+06	5.25206e+06	4.60527e+06	6.33682e+06	3.807e+06	4.533e+06	3.67453e+06	5.60472e+06	5.36454e+06	3.66091e+06		2_Cer-NS(d18:2/26:1)+H | 2_Cer-NS(d19:3/25:0)+H | 2_Cer-NS(d18:1/26:2)+H | 1_Cer-NS(d18:2/26:1)+H	25246738.57 | 21322921.775 | 6499883.73 | 101553.31	Cer-NS	[M+H]+	Yes	[M+H]+	0.0787093	0.14686	0.822357	-0.282163
688.662	9.63002	Cer-NS(d18:2/27:1)	0.673495	0.896249	2.10212e+06	1.57817e+06	1.35298e+06	947747	2.17278e+06	1.7354e+06	2.22589e+06	1.77156e+06	1.05132e+06	999040	767452	2.04794e+06		2_Cer-NS(d18:2/27:1)+H	13345280	Cer-NS	[M+H]+	Yes	[M+H]+	0.598872	0.673495	0.896249	-0.158029
670.612	10.1004	Cer-NS(d18:3/26:2)	0.0515332	1.57062	2.29381e+06	1.31806e+06	1.51003e+06	1.4647e+06	2.09382e+06	1.59555e+06	3.80852e+06	2.39409e+06	2.81801e+06	2.18041e+06	1.92952e+06	3.00909e+06		2_Cer-NS(d18:3/26:2)+H	402656	Cer-NS	[M+H]+	Yes	[M+H]+	0.0155364	0.0515332	1.57062	0.651334
688.659	12.0947	Cer-NS(d19:2/26:1)	0.0338869	0.433873	1.66263e+06	924445	1.86292e+06	1.38847e+06	1.82055e+06	904848	561391	818426	406542	622232	676631	630409		2_Cer-NS(d19:2/26:1)+H | 2_Cer-NS(d17:1/28:2)+H	2221441.476 | 61266.06	Cer-NS	[M+H]+	Yes	[M+H]+	0.00468215	0.0338869	0.433873	-1.20466
740.691	10.1097	Cer-NS(d19:3/30:2)	0.0398149	1.93826	514276	377996	334348	397822	763224	491428	1.4369e+06	877216	972512	710011	685175	898616		2_Cer-NS(d19:3/30:2)+H	7.93046e+07	Cer-NS	[M+H]+	Yes	[M+H]+	0.00796035	0.0398149	1.93826	0.954761
510.488	7.48526	Cer-NS(d20:1/12:0)	0.213237	0.713413	5.01828e+06	8.5442e+06	7.39708e+06	2.36235e+06	4.88556e+06	5.96243e+06	3.66126e+06	4.71494e+06	3.10533e+06	5.28779e+06	4.70924e+06	2.89867e+06	Cer-NS d32:1; Cer-NS d20:1/12:0; [M+H]+			Cer-NS	[M+H]+	Yes	[M+H]+	0.135688	0.213237	0.713413	-0.487192
1467	13.8208	CL(36:4)(36:4)	0.0510843	0.421717	2.31074e+07	1.16484e+07	3.20274e+07	4.04691e+07	1.96096e+07	2.49399e+07	8.30534e+06	7.27201e+06	1.11321e+07	8.89582e+06	1.33485e+07	1.50637e+07		1_CL(36:4)(36:4)+NH4 | 2_CL(36:4)(36:4)+NH4 | 1_CL(36:3)(36:5)+NH4	5430442 | 3102558 | 23638.86	CL	[M+NH4]+	Yes	[M+NH4]+	0.0142295	0.0510843	0.421717	-1.24565
1464.99	13.3807	CL(36:4)(36:5)	0.0802594	0.406082	3.35867e+06	1.058e+06	4.25047e+06	5.98987e+06	2.90182e+06	2.50966e+06	1.27921e+06	764334	1.61397e+06	890306	1.45914e+06	2.14249e+06		2_CL(36:4)(36:5)+NH4	477893	CL	[M+NH4]+	Yes	[M+NH4]+	0.03213	0.0802594	0.406082	-1.30016
880.717	13.0991	Co(Q10)	0.0338869	2.20504	5.05442e+07	2.80528e+07	1.73146e+07	5.46317e+07	3.16608e+07	3.62722e+07	7.73867e+07	3.53146e+07	9.21087e+07	1.04715e+08	9.14455e+07	8.07784e+07		2_Co(Q10)+NH4 | 1_Co(Q10)+NH4	3990731.6 | 2984890	CoQ	[M+NH4]+	Yes	[M+NH4]+	0.00475423	0.0338869	2.20504	1.1408
812.656	11.5179	Co(Q9)	0.0514093	2.02143	1.09874e+06	685510	305654	1.09857e+06	670770	962482	1.59097e+06	784050	1.82128e+06	2.53001e+06	1.59165e+06	1.42881e+06		2_Co(Q9)+NH4	824372	CoQ	[M+NH4]+	Yes	[M+NH4]+	0.0149616	0.0514093	2.02143	1.01537
558.508	7.11938	DG(15:0_15:0)	0.176077	0.556762	1.7347e+06	529698	2.1248e+06	1.08015e+06	751511	775053	431720	575251	885806	780109	615446	606722		2_DG(15:0_15:0)+NH4	517128	DG	[M+NH4]+	Yes	[M+NH4]+	0.102136	0.176077	0.556762	-0.844868
596.525	8.54106	DG(15:0_18:2)	0.0398149	0.550258	1.28299e+07	1.12224e+07	6.48745e+06	1.16131e+07	6.55876e+06	1.11789e+07	4.69697e+06	3.97619e+06	5.92606e+06	5.49358e+06	6.00731e+06	6.85517e+06		1_DG(15:0_18:2)+NH4 | 1_DG(16:0_17:2)+NH4	155854.846 | 56824.368	DG	[M+NH4]+	Yes	[M+NH4]+	0.00849627	0.0398149	0.550258	-0.861819
586.54	9.467	DG(16:0_16:0)	0.0199932	0.526514	1.15641e+08	1.03281e+08	8.19276e+07	6.5504e+07	7.70719e+07	1.04534e+08	5.29965e+07	5.70985e+07	3.85953e+07	6.61102e+07	4.01945e+07	3.3513e+07		1_DG(16:0_16:0)+NH4 | 1_DG(14:0_18:0)+NH4	2144824.5 | 2959.523	DG	[M+NH4]+	Yes	[M+NH4]+	0.00147009	0.0199932	0.526514	-0.925457
584.525	8.77313	DG(16:0_16:1)	0.077413	0.729153	6.34657e+07	5.78938e+07	3.39754e+07	5.17466e+07	4.02304e+07	4.73838e+07	3.10521e+07	4.00852e+07	3.6892e+07	3.73292e+07	3.15776e+07	3.79423e+07		2_DG(16:0_16:1)+NH4 | 1_DG(16:0_16:1)+NH4 | 1_DG(14:0_18:1)+NH4	16564184.427 | 1286552.383 | 36159.839	DG	[M+NH4]+	Yes	[M+NH4]+	0.0298521	0.077413	0.729153	-0.455707
614.572	10.2873	DG(16:0_18:0)	0.119385	0.780461	2.23852e+07	2.37931e+07	2.20935e+07	1.79584e+07	1.42493e+07	2.29351e+07	1.22645e+07	1.43137e+07	1.89184e+07	2.17215e+07	1.5843e+07	1.32593e+07		1_DG(16:0_18:0)+NH4 | 1_DG(17:0_17:0)+NH4	689386.126 | 4046.639	DG	[M+NH4]+	Yes	[M+NH4]+	0.0583271	0.119385	0.780461	-0.357601
612.556	9.48755	DG(16:0_18:1)	0.0121772	0.513164	5.9009e+08	6.11997e+08	3.80193e+08	5.99442e+08	5.825e+08	7.06107e+08	3.26356e+08	4.075e+08	2.69972e+08	3.2933e+08	2.3691e+08	2.10779e+08		2_DG(16:0_18:1)+NH4 | 1_DG(16:0_18:1)+NH4 | 1_DG(16:1_18:0)+NH4	5766984.1 | 3384059.043 | 99860.109	DG	[M+NH4]+	Yes	[M+NH4]+	0.000510302	0.0121772	0.513164	-0.962509
610.541	8.8846	DG(16:0_18:2)	0.0398149	0.515774	1382940380	1313795015	835546917	1686715934	8.26447e+08	1510785118	513942908	5.03191e+08	7.21529e+08	7.01532e+08	6.50943e+08	8.0617e+08		1_DG(16:0_18:2)+NH4 | 1_DG(16:1_18:1)+NH4	39339209.1 | 260195.587	DG	[M+NH4]+	Yes	[M+NH4]+	0.00695175	0.0398149	0.515774	-0.955189
608.524	7.1185	DG(16:0_18:3)	0.0258534	0.699049	1.56019e+08	1.22646e+08	1.23958e+08	1.511e+08	1.07815e+08	1.53457e+08	7.89757e+07	8.54983e+07	1.06806e+08	9.70131e+07	8.83315e+07	113098332		1_DG(16:0_18:3)+NH4	5.0386e+06	DG	[M+NH4]+	Yes	[M+NH4]+	0.00276808	0.0258534	0.699049	-0.516534
606.509	5.80193	DG(16:0_18:4)	0.862061	1.04873	472894	816317	1.40029e+06	1.27899e+06	555228	695529	1.10307e+06	857122	741903	731915	1.09944e+06	940130		2_DG(16:0_18:4)+NH4	2.3153e+07	DG	[M+NH4]+	Yes	[M+NH4]+	0.811351	0.862061	1.04873	0.0686443
582.51	7.69187	DG(16:1_16:1)	0.00109708	0.41582	3.54721e+06	3.85817e+06	2.68213e+06	3.81204e+06	3.80833e+06	3.80316e+06	1.23324e+06	1.49969e+06	1.07961e+06	1.47189e+06	2.16236e+06	1.49793e+06		2_DG(16:1_16:1)+NH4	9.41486e+06	DG	[M+NH4]+	Yes	[M+NH4]+	7.17048e-06	0.00109708	0.41582	-1.26597
610.541	9.13323	DG(16:1_18:1)	0.609086	0.853019	2.03536e+07	1.38502e+07	3.49873e+07	5.43261e+07	3.18589e+07	2.18949e+07	2.67561e+07	1.76646e+07	3.23974e+07	2.26169e+07	1.97274e+07	3.20532e+07		1_DG(16:1_18:1)+NH4 | 1_DG(16:0_18:2)+NH4	900591.225 | 199875.331	DG	[M+NH4]+	Yes	[M+NH4]+	0.52051	0.609086	0.853019	-0.22935
608.525	8.58573	DG(16:1_18:2)	0.657767	0.866178	3.51212e+07	6.52275e+06	2.64681e+07	3.96923e+07	2.36695e+07	2.25539e+07	1.81392e+07	1.12401e+07	2.76148e+07	2.11521e+07	1.86415e+07	3.66278e+07		1_DG(16:1_18:2)+NH4 | 1_DG(16:0_18:3)+NH4	388007.918 | 296144.249	DG	[M+NH4]+	Yes	[M+NH4]+	0.576034	0.657767	0.866178	-0.207265
606.509	8.14156	DG(16:1_18:3)	0.830185	1.07602	1.73624e+06	539467	1.43004e+06	2.09545e+06	1.27796e+06	987913	1.15656e+06	751246	1.92926e+06	1.10846e+06	1.20214e+06	2.53269e+06		1_DG(16:1_18:3)+NH4 | 1_DG(16:0_18:4)+NH4	36145.146 | 16947.258	DG	[M+NH4]+	Yes	[M+NH4]+	0.775925	0.830185	1.07602	0.10571
624.557	9.25446	DG(17:0_18:2)	0.0397953	0.554412	1.65911e+07	1.26888e+07	9.25515e+06	1.57981e+07	8.96903e+06	1.52829e+07	6.51339e+06	5.33355e+06	8.2479e+06	6.8993e+06	7.90593e+06	8.66841e+06		1_DG(17:0_18:2)+NH4 | 1_DG(17:2_18:0)+NH4	119014.313 | 3532.279	DG	[M+NH4]+	Yes	[M+NH4]+	0.0063632	0.0397953	0.554412	-0.850969
650.571	6.73978	DG(17:1_20:2)	0.881479	0.93749	1.20457e+07	577098	1.60328e+07	4.86846e+06	1.07201e+07	5.05415e+06	7.49813e+06	8.48912e+06	7.50107e+06	8.34187e+06	4.5408e+06	9.84565e+06		1_DG(17:1_20:2)+NH4	93691.3	DG	[M+NH4]+	Yes	[M+NH4]+	0.83971	0.881479	0.93749	-0.0931253
642.603	9.48974	DG(18:0_18:0)	0.202947	0.678346	1.35699e+07	7.67592e+06	1.37706e+07	7.4143e+06	8.84378e+06	1.25312e+07	6.36935e+06	6.41978e+06	4.83263e+06	1.44834e+07	8.15877e+06	3.01836e+06		2_DG(18:0_18:0)+NH4	1.40819e+06	DG	[M+NH4]+	Yes	[M+NH4]+	0.124023	0.202947	0.678346	-0.559908
640.588	10.3164	DG(18:0_18:1)	0.0398149	0.607778	4.39269e+07	4.80891e+07	2.93647e+07	5.34772e+07	3.27232e+07	3.96685e+07	2.32824e+07	2.76541e+07	2.38509e+07	2.58687e+07	2.54167e+07	2.41999e+07		1_DG(18:0_18:1)+NH4 | 1_DG(16:0_20:1)+NH4 | 1_DG(16:1_20:0)+NH4	555141.092 | 44100.891 | 20763.626	DG	[M+NH4]+	Yes	[M+NH4]+	0.00705093	0.0398149	0.607778	-0.718385
638.572	9.6242	DG(18:0_18:2)	0.0398149	0.512583	2.14364e+08	2.44541e+08	1.42217e+08	2.85388e+08	1.33869e+08	2.52723e+08	101300895	8.29355e+07	1.20667e+08	1.0759e+08	1.00356e+08	1.39722e+08		1_DG(18:0_18:2)+NH4 | 2_DG(18:0_18:2)+NH4 | 1_DG(18:1_18:1)+NH4 | 1_DG(16:0_20:2)+NH4	4132037.55 | 2295892.77 | 168655.255 | 47472.03	DG	[M+NH4]+	Yes	[M+NH4]+	0.00792595	0.0398149	0.512583	-0.964142
636.556	8.90464	DG(18:1_18:2)	0.0398149	0.418958	1.86327e+08	1.93761e+08	1.05012e+08	2.75568e+08	1.22607e+08	1.73819e+08	5.49812e+07	6.05685e+07	6.80326e+07	8.03811e+07	8.36859e+07	9.5229e+07		1_DG(18:1_18:2)+NH4 | 1_DG(16:1_20:2)+NH4	1881594.424 | 13160.058	DG	[M+NH4]+	Yes	[M+NH4]+	0.00786597	0.0398149	0.418958	-1.25512
666.604	10.2622	DG(18:1_20:1)	0.0295631	1.50813	4.22028e+06	3.21761e+06	2.86762e+06	3.73468e+06	3.34133e+06	2.90137e+06	5.37025e+06	6.17596e+06	4.55851e+06	4.93489e+06	3.74048e+06	5.80917e+06		1_DG(18:1_20:1)+NH4	34383.8	DG	[M+NH4]+	Yes	[M+NH4]+	0.00333309	0.0295631	1.50813	0.592762
724.681	13.433	DG(18:1_24:0)	0.032903	0.665676	3.07151e+06	3.2382e+06	2.0898e+06	3.41608e+06	2.40615e+06	2.93538e+06	2.13898e+06	1.9219e+06	2.12686e+06	1.69312e+06	1.57814e+06	1.96209e+06		1_DG(18:1_24:0)+NH4	87228.9	DG	[M+NH4]+	Yes	[M+NH4]+	0.00419351	0.032903	0.665676	-0.587107
634.539	8.37985	DG(18:2_18:2)	0.0398149	0.389793	3.65325e+08	2.93606e+08	1.95419e+08	5.03434e+08	1.92865e+08	3.45338e+08	9.32432e+07	7.1424e+07	131434544	1.28365e+08	1.3295e+08	1.81627e+08		1_DG(18:2_18:2)+NH4 | 1_DG(18:1_18:3)+NH4 | 1_DG(16:1_20:3)+NH4 | 1_DG(14:1_22:3)+NH4	5039565.01 | 745462.65 | 100420.418 | 60258.031	DG	[M+NH4]+	Yes	[M+NH4]+	0.00850536	0.0398149	0.389793	-1.35922
632.524	7.93889	DG(18:2_18:3)	0.0463756	0.350942	7.27964e+07	3.88488e+07	3.75784e+07	9.80916e+07	4.04248e+07	5.24093e+07	1.28764e+07	9.25427e+06	1.95394e+07	1.95183e+07	2.2031e+07	36153225		1_DG(18:2_18:3)+NH4 | 1_DG(18:1_18:4)+NH4	2021381.37 | 122036.543	DG	[M+NH4]+	Yes	[M+NH4]+	0.0118735	0.0463756	0.350942	-1.5107
666.604	10.465	DG(18:2_20:0)	0.0381914	0.485368	3.67631e+07	2.99685e+07	21534520	4.2659e+07	1.9122e+07	3.13249e+07	1.09404e+07	1.0066e+07	1.28899e+07	1.53876e+07	1.64187e+07	2.23297e+07		1_DG(18:2_20:0)+NH4 | 2_DG(18:2_20:0)+NH4	793293.43 | 751137.479	DG	[M+NH4]+	Yes	[M+NH4]+	0.00593835	0.0381914	0.485368	-1.04285
664.587	9.60748	DG(18:2_20:1)	0.0519832	0.51224	1.29389e+07	1.52732e+07	7.96731e+06	1.71408e+07	6.32688e+06	1.39022e+07	5.05491e+06	4.37722e+06	7.04105e+06	5.87067e+06	5.99999e+06	9.33101e+06		1_DG(18:2_20:1)+NH4 | 1_DG(18:1_20:2)+NH4	182599.865 | 10558.242	DG	[M+NH4]+	Yes	[M+NH4]+	0.01621	0.0519832	0.51224	-0.965109
680.621	10.9945	DG(18:2_21:0)	0.0252665	0.352439	4.34868e+06	3.81466e+06	1.9177e+06	4.22955e+06	2.31755e+06	4.20637e+06	1.09444e+06	735843	1.02665e+06	1.17531e+06	1.39729e+06	1.91336e+06		1_DG(18:2_21:0)+NH4	75568.1	DG	[M+NH4]+	Yes	[M+NH4]+	0.0025173	0.0252665	0.352439	-1.50455
694.636	11.5825	DG(18:2_22:0)	0.0369577	0.483668	4.05614e+07	3.29011e+07	1.9882e+07	4.34646e+07	2.27595e+07	3.63131e+07	1.39816e+07	1.03557e+07	1.50725e+07	1.4138e+07	1.52033e+07	2.59905e+07		1_DG(18:2_22:0)+NH4	822724	DG	[M+NH4]+	Yes	[M+NH4]+	0.00555573	0.0369577	0.483668	-1.04791
708.652	12.1718	DG(18:2_23:0)	0.0252665	0.35687	1.80676e+07	1.65167e+07	8.93063e+06	1.94225e+07	9.51012e+06	1.87626e+07	4.12404e+06	3.3801e+06	4.24777e+06	5.80308e+06	5.14869e+06	9.84651e+06		1_DG(18:2_23:0)+NH4	247768	DG	[M+NH4]+	Yes	[M+NH4]+	0.00242012	0.0252665	0.35687	-1.48653
722.666	12.7167	DG(18:2_24:0)	0.036322	0.470079	2.84927e+07	2.64896e+07	1.62809e+07	3.25484e+07	1.47497e+07	2.92574e+07	1.03105e+07	7.89261e+06	1.14402e+07	1.08109e+07	9.83827e+06	1.9194e+07		1_DG(18:2_24:0)+NH4	431570	DG	[M+NH4]+	Yes	[M+NH4]+	0.00540082	0.036322	0.470079	-1.08902
750.696	13.5705	DG(18:2_26:0)	0.00847452	0.378499	2.49776e+06	2.44352e+06	2.09044e+06	2.97579e+06	1.65686e+06	2.90691e+06	1.1364e+06	715032	1.30593e+06	533360	832222	992266		2_DG(18:2_26:0)+NH4 | 1_DG(18:2_26:0)+NH4	2884334.771 | 87789.244	DG	[M+NH4]+	Yes	[M+NH4]+	0.000207709	0.00847452	0.378499	-1.40164
630.509	4.68461	DG(18:3_18:3)	0.07027	0.657831	1.6853e+06	1.51011e+06	1.7324e+06	1.48632e+06	915522	2.02084e+06	613156	873738	1.41977e+06	866377	933757	1.44424e+06		2_DG(18:3_18:3)+NH4	321346	DG	[M+NH4]+	Yes	[M+NH4]+	0.0256049	0.07027	0.657831	-0.604211
810.791	11.5532	DG(24:0_24:0)	0.0252665	11.6913	250020	0	148079	78063.9	141452	25089.6	1.9689e+06	851857	1.43102e+06	1.1179e+06	556019	1.58837e+06		2_DG(24:0_24:0)+NH4	91584.9	DG	[M+NH4]+	Yes	[M+NH4]+	0.00249182	0.0252665	11.6913	3.54737
947.596	7.57067	DGDG(15:0_18:2)	0.0463756	1.48711	1.83638e+06	2.78445e+06	2.77243e+06	4.35304e+06	2.89975e+06	4.12784e+06	3.76568e+06	3.75954e+06	4.85894e+06	5.48296e+06	5.31857e+06	4.73321e+06		1_DGDG(15:0_18:2)+HCO2 | 1_DGDG(16:0_17:2)+HCO2 | 3_DGDG(33:2)+HCO2	264323.41 | 205031.73 | 128121.54	DGDG	[M+HCO2]-	Yes	[M+HCO2]-|[M+NH4]+	0.0118851	0.0463756	1.48711	0.572515
937.611	8.30997	DGDG(16:0_16:0)	0.176246	0.732163	9.18387e+07	8.07589e+07	1.42215e+08	8.30887e+07	6.46186e+07	1.06365e+08	4.11593e+07	70267873	5.65721e+07	1.04209e+08	7.93249e+07	6.49833e+07	DGDG 32:0; DGDG 16:0-16:0; [M+FA-H]-	1_DGDG(16:0_16:0)+HCO2 | 3_DGDG(32:0)+HCO2	3209022.9 | 1193630.611	DGDG	[M+HCO2]-	Yes	[M+HCO2]-	0.102522	0.176246	0.732163	-0.449763
935.596	7.75467	DGDG(16:0_16:1)	0.419469	0.899367	1.73048e+07	2.45329e+07	2.99791e+07	3.17949e+07	2.56811e+07	2.9733e+07	1.77299e+07	2.74524e+07	2.29975e+07	2.34497e+07	2.59932e+07	2.54001e+07	DGDG 32:1; DGDG 16:0-16:1; [M+FA-H]-	1_DGDG(16:0_16:1)+HCO2 | 3_DGDG(32:1)+HCO2	1465496.25 | 515917.96	DGDG	[M+HCO2]-	Yes	[M+HCO2]-|[M+NH4]+	0.327625	0.419469	0.899367	-0.153018
949.612	8.04609	DGDG(16:0_17:1)	0.0121772	1.57984	1.68301e+06	2.11215e+06	2.40214e+06	2.43563e+06	2.11992e+06	2.21267e+06	2.67942e+06	3.71501e+06	3.02351e+06	3.46548e+06	3.77097e+06	3.82904e+06		1_DGDG(16:0_17:1)+HCO2 | 1_DGDG(15:0_18:1)+HCO2 | 1_DGDG(16:1_17:0)+HCO2 | 3_DGDG(33:1)+HCO2	240183.7 | 130064.658 | 126773.379 | 105453.53	DGDG	[M+HCO2]-	Yes	[M+HCO2]-|[M+NH4]+	0.000449015	0.0121772	1.57984	0.659777
965.643	8.97752	DGDG(16:0_18:0)	0.283484	1.25756	5.75153e+06	6.12385e+06	9.12407e+06	6.11294e+06	4.08923e+06	7.74345e+06	5.4305e+06	7.78286e+06	7.96865e+06	1.26347e+07	7.74434e+06	7.41486e+06		1_DGDG(16:0_18:0)+HCO2 | 1_DGDG(17:0_17:0)+HCO2 | 3_DGDG(34:0)+HCO2	823492.6 | 313918.617 | 312170.3	DGDG	[M+HCO2]-	Yes	[M+HCO2]-	0.197791	0.283484	1.25756	0.330632
963.627	8.34468	DGDG(16:0_18:1)	0.204584	1.26012	4.80822e+07	82912198	9.04765e+07	1.09942e+08	6.65185e+07	9.70376e+07	6.60409e+07	1.16531e+08	9.3613e+07	1.27996e+08	1.19031e+08	1.00507e+08		1_DGDG(16:0_18:1)+HCO2 | 1_DGDG(16:1_18:0)+HCO2 | 3_DGDG(34:1)+HCO2	5599954.4 | 1987033.56 | 1956590.893	DGDG	[M+HCO2]-	Yes	[M+HCO2]-|[M+NH4]+	0.127057	0.204584	1.26012	0.333558
961.612	7.86495	DGDG(16:0_18:2)	0.0826762	1.34396	1.87747e+08	2.58901e+08	2.62711e+08	4.02955e+08	3.05776e+08	3.81104e+08	3.12408e+08	3.52759e+08	4.37274e+08	4.82991e+08	4.13582e+08	4.19022e+08	DGDG 34:2; DGDG 16:0-18:2; [M+FA-H]-	1_DGDG(16:0_18:2)+HCO2 | 1_DGDG(16:1_18:1)+HCO2 | 3_DGDG(34:2)+HCO2 | 1_DGDG(17:1_17:1)+HCO2	17395066.1 | 6372827.8 | 5914959.83 | 1370154.361	DGDG	[M+HCO2]-	Yes	[M+HCO2]-|[M+NH4]+	0.033773	0.0826762	1.34396	0.426485
959.596	7.44693	DGDG(16:0_18:3)	0.737194	1.09381	5.05172e+07	5.88228e+07	9.75653e+07	1.71156e+08	9.86943e+07	1.16893e+08	7.55003e+07	7.3352e+07	1.34511e+08	1.15098e+08	1.22682e+08	1.28195e+08		1_DGDG(16:0_18:3)+HCO2 | 1_DGDG(16:1_18:2)+HCO2 | 3_DGDG(34:3)+HCO2	10327980.5 | 3573865.78 | 3521700.009	DGDG	[M+HCO2]-	Yes	[M+HCO2]-|[M+NH4]+	0.668534	0.737194	1.09381	0.129362
957.579	7.24326	DGDG(16:0_18:4)	0.0398149	2.16407	1.44152e+06	816606	1.70135e+06	1.87115e+06	1.4527e+06	1.32903e+06	2.46947e+06	1.77163e+06	4.4004e+06	2.79485e+06	3.08389e+06	4.11749e+06		1_DGDG(16:0_18:4)+HCO2 | 1_DGDG(16:1_18:3)+HCO2 | 3_DGDG(34:4)+HCO2	229740.73 | 134641.809 | 104518.74	DGDG	[M+HCO2]-	Yes	[M+HCO2]-	0.00767579	0.0398149	2.16407	1.11374
933.58	7.34359	DGDG(16:1_16:1)	0.147523	0.778453	1.26042e+07	1.53093e+07	2.48192e+07	2.14134e+07	1.83676e+07	2.2031e+07	1.06716e+07	1.38154e+07	1.5986e+07	1.64679e+07	1.61029e+07	1.61236e+07	DGDG 32:2; DGDG 16:0-16:2; [M+FA-H]-	1_DGDG(16:1_16:1)+HCO2 | 1_DGDG(14:0_18:2)+HCO2 | 3_DGDG(32:2)+HCO2	293874.15 | 267017.462 | 258050.73	DGDG	[M+HCO2]-	Yes	[M+HCO2]-|[M+NH4]+	0.0793055	0.147523	0.778453	-0.361319
957.58	6.87903	DGDG(16:1_18:3)	0.881479	0.955039	6.46593e+06	8.85496e+06	1.30306e+07	2.47471e+07	1.33635e+07	1.70808e+07	9.98772e+06	8.7266e+06	1.60049e+07	1.69755e+07	1.39777e+07	1.41142e+07		1_DGDG(16:1_18:3)+HCO2 | 3_DGDG(34:4)+HCO2	1082380.53 | 414457.996	DGDG	[M+HCO2]-	Yes	[M+HCO2]-|[M+NH4]+	0.838357	0.881479	0.955039	-0.0663689
975.628	8.16257	DGDG(17:0_18:2)	0.0398149	1.3419	2.21232e+06	2.86708e+06	2.84444e+06	3.74465e+06	3.32538e+06	3.55439e+06	3.95182e+06	3.23367e+06	4.42483e+06	4.12283e+06	4.66395e+06	4.49288e+06		1_DGDG(17:0_18:2)+HCO2 | 1_DGDG(17:2_18:0)+HCO2 | 3_DGDG(35:2)+HCO2	298022.67 | 118212.114 | 112844.7	DGDG	[M+HCO2]-	Yes	[M+HCO2]-|[M+NH4]+	0.00695658	0.0398149	1.3419	0.424282
991.659	9.01424	DGDG(18:0_18:1)	0.00109708	2.25301	1.81628e+06	2.80704e+06	2.50993e+06	3.62578e+06	2.57169e+06	2.73175e+06	4.96503e+06	6.13412e+06	5.69218e+06	6.41029e+06	6.2823e+06	6.7049e+06	DGDG 36:1; DGDG 18:0-18:1; [M+FA-H]-	1_DGDG(18:0_18:1)+HCO2 | 1_DGDG(16:0_20:1)+HCO2 | 1_DGDG(16:1_20:0)+HCO2 | 3_DGDG(36:1)+HCO2	518419.13 | 238763.97 | 231390.86 | 201836.63	DGDG	[M+HCO2]-	Yes	[M+HCO2]-|[M+NH4]+	2.25929e-06	0.00109708	2.25301	1.17185
989.643	8.48143	DGDG(18:0_18:2)	0.0252665	1.54619	2.0545e+07	2.75219e+07	2.77179e+07	42510883	2.98036e+07	3.8674e+07	3.95495e+07	4.13187e+07	5.32909e+07	5.44041e+07	4.84766e+07	5.1748e+07	DGDG 36:2; DGDG 18:0-18:2; [M+FA-H]-	1_DGDG(18:0_18:2)+HCO2 | 1_DGDG(18:1_18:1)+HCO2 | 3_DGDG(36:2)+HCO2	2078180.34 | 717142.144 | 708468.54	DGDG	[M+HCO2]-	Yes	[M+HCO2]-|[M+NH4]+	0.00253476	0.0252665	1.54619	0.628722
987.626	8.04015	DGDG(18:0_18:3)	0.132344	1.49129	4.98476e+06	4.97951e+06	7.90761e+06	1.62395e+07	9.33309e+06	9.51159e+06	1.23692e+07	8.55883e+06	1.64292e+07	1.35405e+07	1.15886e+07	1.64865e+07	DGDG 36:3; DGDG 18:0-18:3; [M+FA-H]-	1_DGDG(18:0_18:3)+HCO2 | 1_DGDG(18:1_18:2)+HCO2 | 3_DGDG(36:3)+HCO2	1031108.33 | 424178.35 | 375916.43	DGDG	[M+HCO2]-	Yes	[M+HCO2]-|[M+NH4]+	0.0683345	0.132344	1.49129	0.576562
987.626	7.88838	DGDG(18:1_18:2)	0.125185	1.42964	7.98051e+06	1.27938e+07	1.17685e+07	2.56115e+07	1.32424e+07	1.76947e+07	1.63715e+07	1.80612e+07	2.08418e+07	2.67527e+07	2.47095e+07	2.06324e+07	DGDG 36:3; DGDG 18:0-18:3; [M+FA-H]-	1_DGDG(18:1_18:2)+HCO2 | 3_DGDG(36:3)+HCO2	1711560.71 | 577320.41	DGDG	[M+HCO2]-	Yes	[M+HCO2]-|[M+NH4]+	0.0617745	0.125185	1.42964	0.515655
985.611	7.43602	DGDG(18:2_18:2)	0.574133	1.15041	1.84105e+07	2.22226e+07	2.6231e+07	5.53806e+07	3.09761e+07	3.90955e+07	2.48361e+07	2.92833e+07	4.01872e+07	4.64267e+07	4.3977e+07	3.65314e+07	DGDG 36:4; DGDG 18:2-18:2; [M+FA-H]-	1_DGDG(18:2_18:2)+HCO2 | 1_DGDG(18:1_18:3)+HCO2 | 3_DGDG(36:4)+HCO2	3394441.4 | 1212335.36 | 1082729.6	DGDG	[M+HCO2]-	Yes	[M+HCO2]-|[M+NH4]+	0.478445	0.574133	1.15041	0.202143
983.596	6.99915	DGDG(18:2_18:3)	0.99098	1.00367	1.73881e+07	1.60029e+07	2.41756e+07	4.83935e+07	3.13438e+07	3.55154e+07	1.95484e+07	1.96352e+07	3.62888e+07	3.67004e+07	3.0409e+07	3.08722e+07		1_DGDG(18:2_18:3)+HCO2 | 3_DGDG(36:5)+HCO2	4314249.6 | 1360219.6	DGDG	[M+HCO2]-	Yes	[M+HCO2]-|[M+NH4]+	0.986122	0.99098	1.00367	0.00528928
1017.67	9.1482	DGDG(18:2_20:0)	0.00559114	1.94741	1.43025e+06	1.83464e+06	1.90252e+06	2.62516e+06	2.42081e+06	2.58888e+06	3.34159e+06	3.42761e+06	4.49302e+06	4.28532e+06	4.57649e+06	4.80723e+06		1_DGDG(18:2_20:0)+HCO2 | 3_DGDG(38:2)+HCO2	340807.02 | 116968.52	DGDG	[M+HCO2]-	Yes	[M+HCO2]-|[M+NH4]+	0.000115579	0.00559114	1.94741	0.961558
981.581	6.54325	DGDG(18:3_18:3)	0.8374	0.924244	1.42261e+07	1.36896e+07	3.14642e+07	6.16333e+07	3.04426e+07	3.58414e+07	1.86906e+07	1.53659e+07	4.31838e+07	3.02563e+07	2.92314e+07	3.63803e+07		1_DGDG(18:3_18:3)+HCO2 | 3_DGDG(36:6)+HCO2	4395978.2 | 1359066.2	DGDG	[M+HCO2]-	Yes	[M+HCO2]-|[M+NH4]+	0.784106	0.8374	0.924244	-0.113654
1001.64	8.30153	DGDG(18:3_19:0)	0.163706	1.95526	1.00823e+06	457496	1.07926e+06	608992	1.35537e+06	884701	1.92976e+06	587600	2.16513e+06	802563	1.72299e+06	3.33871e+06	DGDG 37:3; DGDG 19:0-18:3; [M+FA-H]-	1_DGDG(18:3_19:0)+HCO2 | 3_DGDG(37:3)+HCO2	52147.101 | 23062.681	DGDG	[M+HCO2]-	Yes	[M+HCO2]-	0.0914827	0.163706	1.95526	0.967357
1001.64	8.16408	DGDG(19:0_18:3)	0.0691522	3.34858	55474.1	141590	78790.7	86480.1	87098.6	74189.7	318282	124423	272757	260118	587858	189958	DGDG 37:3; DGDG 19:0-18:3; [M+FA-H]-			DGDG	[M+HCO2]-	Yes	[M+HCO2]-	0.0250846	0.0691522	3.34858	1.74355
809.456	1.65904	DGDG(23:1)	0.236505	1.28257	4.31391e+06	4.15655e+06	6.77095e+06	4.60566e+06	5.45728e+06	6.84828e+06	3.70554e+06	7.93866e+06	8.22663e+06	7.22796e+06	5.14447e+06	8.99462e+06		3_DGDG(23:1)+HCO2	112890	DGDG	[M+HCO2]-	Yes	[M+HCO2]-	0.154578	0.236505	1.28257	0.359033
823.471	1.8969	DGDG(24:1)	0.106055	1.51357	1.36093e+07	1.8152e+07	2.61108e+07	1.95985e+07	2.18051e+07	2.66911e+07	1.54564e+07	4.18329e+07	4.02924e+07	3.26567e+07	2.48107e+07	3.561e+07		3_DGDG(24:1)+HCO2	484473	DGDG	[M+HCO2]-	Yes	[M+HCO2]-	0.0490418	0.106055	1.51357	0.597951
837.487	2.21013	DGDG(25:1)	0.0793479	1.56466	909340	1.05195e+06	1.4112e+06	1.26496e+06	1.32818e+06	1.55612e+06	939692	2.4006e+06	2.4381e+06	2.21599e+06	1.57573e+06	2.19888e+06		3_DGDG(25:1)+HCO2	39146.7	DGDG	[M+HCO2]-	Yes	[M+HCO2]-	0.0311168	0.0793479	1.56466	0.64585
847.47	1.26571	DGDG(26:3)	0.272541	1.39405	849742	1.08254e+06	1.32038e+06	2.33573e+06	1.69709e+06	2.65266e+06	949166	2.0473e+06	3.2979e+06	3.08207e+06	1.84551e+06	2.63227e+06		3_DGDG(26:3)+HCO2	23566.2	DGDG	[M+HCO2]-	Yes	[M+HCO2]-	0.187929	0.272541	1.39405	0.479278
904.599	6.91753	DGDG(32:3)	0.264735	0.667785	3.09254e+06	5.13313e+06	1.25696e+07	1.3416e+07	6.28417e+06	9.58276e+06	3.74655e+06	3.21042e+06	8.02614e+06	5.57547e+06	5.79348e+06	7.08942e+06		3_DGDG(32:3)+NH4	41700.1	DGDG	[M+NH4]+	Yes	[M+NH4]+	0.181579	0.264735	0.667785	-0.582544
955.565	6.41298	DGDG(34:5)	0.981187	1.00965	794730	943336	1.69655e+06	3.14363e+06	1.84372e+06	2.38394e+06	1.11346e+06	1.06148e+06	2.59914e+06	2.40604e+06	1.62478e+06	2.10523e+06		3_DGDG(34:5)+HCO2	33100.8	DGDG	[M+HCO2]-	Yes	[M+HCO2]-	0.969964	0.981187	1.00965	0.0138481
1027.56	5.18794	DGDG(40:11)	0.204709	1.39949	5.73544e+06	1.43957e+07	9.03844e+06	1.49367e+07	8.15545e+06	1.20573e+07	6.50019e+06	1.4156e+07	2.00985e+07	1.89562e+07	1.78249e+07	1.24782e+07		3_DGDG(40:11)+HCO2	134806	DGDG	[M+HCO2]-	Yes	[M+HCO2]-	0.128021	0.204709	1.39949	0.484903
825.487	5.42825	DGDG(8:0_16:0)	0.342759	1.17873	1.66083e+06	2.60247e+06	2.69702e+06	2.13983e+06	2.66585e+06	2.77052e+06	1.85983e+06	4.03857e+06	2.74235e+06	2.60942e+06	2.55754e+06	3.3269e+06		1_DGDG(8:0_16:0)+HCO2 | 3_DGDG(24:0)+HCO2	156898.48 | 59763.91	DGDG	[M+HCO2]-	Yes	[M+HCO2]-	0.253709	0.342759	1.17873	0.237231
738.625	8.58923	DGTS(16:0_18:1)	0.129424	1.82075	2.22093e+07	32538939	2.24802e+07	1.06543e+07	1.63505e+07	3.89403e+07	2.41955e+07	7.68127e+07	4.95412e+07	4.68745e+07	3.98643e+07	2.33949e+07	DGTS 34:1; DGTS 16:0-18:1; [M+H]+			DGTS	[M+H]+	Yes	[M+H]+	0.0655577	0.129424	1.82075	0.864531
698.591	8.15791	DGTS(31:0)	0.106055	2.95676	8.81602e+06	2.46871e+06	5.86589e+06	785371	3.97666e+06	7.96332e+06	2.53063e+07	8.11104e+06	1.44424e+07	1.55975e+07	2.36908e+07	1.18796e+06	DGTS 31:0; DGTS 15:0-16:0; [M+H]+	3_DGTS(31:0)+H	254048	DGTS	[M+H]+	Yes	[M+H]+	0.0479036	0.106055	2.95676	1.56402
712.609	8.58298	DGTS(32:0)	0.113007	2.00273	1.40275e+07	1.0615e+07	1.06828e+07	3.13788e+06	7.97285e+06	1.35152e+07	2.44732e+07	1.56738e+07	1.78232e+07	2.77681e+07	3.03954e+07	3.93232e+06	DGTS 32:0; DGTS 16:0-16:0; [M+H]+	3_DGTS(32:0)+H	1.1421e+06	DGTS	[M+H]+	Yes	[M+H]+	0.0537485	0.113007	2.00273	1.00197
710.593	7.98367	DGTS(32:1)	0.149239	1.74772	3.19396e+07	3.10827e+07	2.7198e+07	1.15778e+07	2.69761e+07	5.01652e+07	8.30848e+07	5.44082e+07	4.1872e+07	5.45532e+07	6.66942e+07	1.2123e+07	DGTS 32:1; DGTS 16:0-16:1; [M+H]+	3_DGTS(32:1)+H	1.98171e+06	DGTS	[M+H]+	Yes	[M+H]+	0.0804722	0.149239	1.74772	0.805471
722.593	7.77545	DGTS(33:2)	0.257972	2.47023	2.15956e+06	915038	965329	211448	872646	1.1354e+06	6.21963e+06	824732	2.43718e+06	1.24395e+06	4.49354e+06	243213		3_DGTS(33:2)+H	27550.2	DGTS	[M+H]+	Yes	[M+H]+	0.173667	0.257972	2.47023	1.30465
736.608	8.10541	DGTS(34:2)	0.194692	1.64073	6.49507e+06	6.33451e+06	7.38349e+06	1.78958e+06	4.70403e+06	1.02685e+07	9.66711e+06	1.24096e+07	1.12454e+07	1.62774e+07	9.15984e+06	1.90698e+06	DGTS 34:2; DGTS 16:0-18:2; [M+H]+	3_DGTS(34:2)+H	475462	DGTS	[M+H]+	Yes	[M+H]+	0.11765	0.194692	1.64073	0.714335
766.654	9.27478	DGTS(36:1)	0.129794	2.05086	4.18943e+06	8.08366e+06	4.22414e+06	2.55547e+06	3.27655e+06	7.82702e+06	5.06007e+06	2.01937e+07	1.03188e+07	1.14993e+07	8.81897e+06	5.95559e+06	DGTS 36:1; DGTS 18:0-18:1; [M+H]+	3_DGTS(36:1)+H	445829	DGTS	[M+H]+	Yes	[M+H]+	0.0663813	0.129794	2.05086	1.03623
764.64	8.58119	DGTS(36:2)	0.100096	1.55195	4.46134e+07	7.16493e+07	4.65738e+07	2.90656e+07	4.06122e+07	7.18982e+07	4.73971e+07	8.37976e+07	1.09087e+08	9.65687e+07	8.06408e+07	5.4943e+07	DGTS 36:2; DGTS 18:1-18:1; [M+H]+	3_DGTS(36:2)+H	4.02618e+06	DGTS	[M+H]+	Yes	[M+H]+	0.0441598	0.100096	1.55195	0.634085
281.248	4.16088	FA(18:1)	0.159502	0.714993	8.49571e+06	4.0143e+06	5.70707e+06	1.01323e+07	8.41186e+06	6.87379e+06	5.54409e+06	6.23531e+06	4.00072e+06	6.68628e+06	5.87793e+06	2.85441e+06	FA 18:1; [M-H]-			FA	[M-H]-	Yes	[M-H]-	0.0882282	0.159502	0.714993	-0.483999
279.233	2.81828	FA(18:2)	0.0548023	0.523044	8.56199e+06	4.28007e+06	5.43937e+06	1.15728e+07	7.05522e+06	9.18817e+06	4.77237e+06	2.6249e+06	4.53683e+06	5.16353e+06	3.88346e+06	3.13001e+06	FA 18:2; [M-H]-			FA	[M-H]-	Yes	[M-H]-	0.0178197	0.0548023	0.523044	-0.934995
437.364	7.12568	FAHFA(12:0/15:1)	0.263602	0.728052	398999	295792	246500	141392	286091	365877	211150	344896	78515.2	297845	152339	178172		2_FAHFA(12:0/15:1)-H	28008.4	FAHFA	[M-H]-	Yes	[M-H]-	0.180042	0.263602	0.728052	-0.457886
439.38	6.44089	FAHFA(14:0/13:0)	0.277656	0.666932	770317	424478	1.27608e+06	347978	431850	687872	211055	446396	557469	499778	469837	442224		2_FAHFA(14:0/13:0)-H | 2_FAHFA(10:0/17:0)-H	429405.569 | 31861.063	FAHFA	[M-H]-	Yes	[M-H]-	0.191909	0.277656	0.666932	-0.584389
451.38	6.73951	FAHFA(14:0/14:1)	0.0310894	0.399104	455697	236867	316976	253472	392660	515248	84742.7	186997	62496.1	136058	122227	273903		2_FAHFA(14:0/14:1)-H | 2_FAHFA(16:1/12:0)-H	981299.12 | 124370.363	FAHFA	[M-H]-	Yes	[M-H]-	0.00360678	0.0310894	0.399104	-1.32516
507.442	8.86129	FAHFA(14:0/18:1)	0.667362	1.17372	1.34621e+06	409452	555647	769212	373908	517545	858765	454882	1.21449e+06	662905	1.1148e+06	356131		2_FAHFA(14:0/18:1)-H | 2_FAHFA(18:0/14:1)-H | 2_FAHFA(16:1/16:0)-H | 2_FAHFA(19:1/13:0)-H | 2_FAHFA(20:1/12:0)-H | 2_FAHFA(12:0/20:1)-H | 2_FAHFA(15:0/17:1)-H	1074860.25 | 968822.066 | 222748.87 | 189910.357 | 115293.207 | 80136.581 | 59384.239	FAHFA	[M-H]-	Yes	[M-H]-	0.587759	0.667362	1.17372	0.231085
537.49	8.88569	FAHFA(14:0/20:0)	0.0202038	0.37618	342209	203669	192175	220867	205566	326793	104592	70549.6	134147	96671	90239.1	64789.9		2_FAHFA(14:0/20:0)-H | 2_FAHFA(26:0/8:0)-H | 2_FAHFA(12:0/22:0)-H | 2_FAHFA(22:0/12:0)-H	214130.73 | 185712.458 | 65739.345 | 24361.547	FAHFA	[M-H]-	Yes	[M-H]-	0.0015516	0.0202038	0.37618	-1.41051
341.27	1.61059	FAHFA(14:0/6:0)	0.202948	0.778258	760103	573461	948901	540783	710409	693917	460342	888686	571510	463932	490547	415129		2_FAHFA(14:0/6:0)-H	11181.1	FAHFA	[M-H]-	Yes	[M-H]-	0.124687	0.202948	0.778258	-0.361679
495.443	9.05237	FAHFA(15:0/16:0)	0.219377	0.463548	3.99117e+06	572416	1.94829e+06	1.44419e+06	1.19334e+06	816032	960403	480602	958602	497385	1.1155e+06	606975	FAHFA 31:0; FAHFA 15:0/16:0; [M-H]-	2_FAHFA(15:0/16:0)-H	184759	FAHFA	[M-H]-	Yes	[M-H]-	0.140874	0.219377	0.463548	-1.10921
537.489	7.13437	FAHFA(15:0/19:0)	0.609086	0.961959	379170	352397	308571	395613	318974	334885	285863	378744	307655	342795	330642	364422		2_FAHFA(15:0/19:0)-H | 2_FAHFA(19:0/15:0)-H	115591.482 | 54709.453	FAHFA	[M-H]-	Yes	[M-H]-	0.520078	0.609086	0.961959	-0.055952
425.364	7.56371	FAHFA(16:0/10:0)	0.895889	1.03129	959751	376331	518664	479164	498897	595322	620517	602608	530781	721992	363560	695943		2_FAHFA(16:0/10:0)-H | 2_FAHFA(15:0/11:0)-H | 2_FAHFA(10:0/16:0)-H | 2_FAHFA(18:0/8:0)-H | 2_FAHFA(14:0/12:0)-H	7417117.5907 | 466397.543 | 328144.201 | 93391.476 | 52925.609	FAHFA	[M-H]-	Yes	[M-H]-	0.860082	0.895889	1.03129	0.0444525
453.396	3.89835	FAHFA(16:0/12:0)	0.331363	0.805819	984422	669546	1.25273e+06	440285	769515	737797	698724	734899	759629	511306	697932	509191		2_FAHFA(16:0/12:0)-H	2.54296e+06	FAHFA	[M-H]-	Yes	[M-H]-	0.244191	0.331363	0.805819	-0.311472
467.411	7.15891	FAHFA(16:0/13:0)	0.167574	0.548928	7.23951e+06	2.47608e+06	9.05094e+06	2.90778e+06	3.18315e+06	6.0178e+06	1.0393e+06	2.28875e+06	4.12113e+06	3.16257e+06	2.60114e+06	3.73542e+06		2_FAHFA(16:0/13:0)-H | 2_FAHFA(18:0/11:0)-H	995643.863 | 601387.777	FAHFA	[M-H]-	Yes	[M-H]-	0.094466	0.167574	0.548928	-0.86531
481.427	5.2029	FAHFA(16:0/14:0)	0.513243	0.850925	815929	769177	1.21984e+06	403443	532555	643799	477231	666786	833742	596192	581214	575923		2_FAHFA(16:0/14:0)-H	1.36774e+06	FAHFA	[M-H]-	Yes	[M-H]-	0.415961	0.513243	0.850925	-0.232896
509.458	9.44441	FAHFA(16:0/16:0)	0.224182	0.396085	6.00472e+07	3.42694e+06	2.33791e+07	2.08529e+07	1.63492e+07	1.28379e+07	1.16887e+07	6.68308e+06	1.00348e+07	9.18637e+06	9.92632e+06	6.70211e+06	FAHFA 32:0; FAHFA 16:0/16:0; [M-H]-	1_FAHFA(16:0/16:0)-H | 1_FAHFA(14:0/18:0)-H | 1_FAHFA(15:0/17:0)-H | 1_FAHFA(12:0/20:0)-H	832382.34 | 33244.631 | 29386.669 | 27811.274	FAHFA	[M-H]-	Yes	[M-H]-	0.145059	0.224182	0.396085	-1.33612
507.442	7.55863	FAHFA(16:0/16:1)	0.99098	1.0051	486180	109825	232650	134659	179614	183392	156350	205516	303946	307739	196240	163292		2_FAHFA(16:0/16:1)-H | 2_FAHFA(14:0/18:1)-H | 2_FAHFA(15:0/17:1)-H | 2_FAHFA(16:1/16:0)-H | 2_FAHFA(17:1/15:0)-H | 2_FAHFA(18:0/14:1)-H	7468347.923 | 4109977.493 | 568375.942 | 324954.353 | 104936.9603 | 95006.967	FAHFA	[M-H]-	Yes	[M-H]-	0.986034	0.99098	1.0051	0.00733674
537.489	10.0647	FAHFA(16:0/18:0)	0.0438346	3.6268	65452.9	92210.8	11004.7	29446.2	60057.9	59042.6	170864	290134	294570	202730	108767	83409.7		2_FAHFA(16:0/18:0)-H | 2_FAHFA(24:0/10:0)-H | 2_FAHFA(15:0/19:0)-H	1388510.173 | 171226.353 | 56203.37	FAHFA	[M-H]-	Yes	[M-H]-	0.0106721	0.0438346	3.6268	1.8587
535.474	9.46069	FAHFA(16:0/18:1)	0.234419	0.525456	2.56795e+07	2.0971e+06	1.03379e+07	2.1179e+07	1.10125e+07	7.4536e+06	8.8567e+06	4.66282e+06	9.27229e+06	4.99542e+06	8.83483e+06	4.23726e+06	FAHFA 34:1; FAHFA 16:0/18:1; [M-H]-	2_FAHFA(16:0/18:1)-H | 2_FAHFA(16:1/18:0)-H | 1_FAHFA(16:0/18:1)-H | 2_FAHFA(18:0/16:1)-H | 2_FAHFA(20:1/14:0)-H | 1_FAHFA(18:1/16:0)-H | 1_FAHFA(16:1/18:0)-H | 2_FAHFA(19:1/15:0)-H | 1_FAHFA(18:0/16:1)-H	3336483.09 | 981090.21 | 626140.75 | 394310.28 | 335573.388 | 326517.37 | 213200.204 | 96905.263 | 44299.832	FAHFA	[M-H]-	Yes	[M-H]-	0.152449	0.234419	0.525456	-0.928357
313.239	2.87555	FAHFA(16:0/2:0)	0.0798359	0.648629	8.98856e+06	3.44584e+06	5.62868e+06	7.02866e+06	6.23198e+06	7.88019e+06	4.33807e+06	4.94356e+06	4.09033e+06	4.76793e+06	3.25141e+06	4.03751e+06	FAHFA 18:0; FAHFA 16:0/2:0; [M-H]-	1_FAHFA(16:0/2:0)-H | 1_FAHFA(3:0/15:0)-H | 1_FAHFA(2:0/16:0)-H | 1_FAHFA(15:0/3:0)-H	241915.27 | 240682.73 | 54375.655 | 28347.87	FAHFA	[M-H]-	Yes	[M-H]-	0.03183	0.0798359	0.648629	-0.624534
565.521	11.3249	FAHFA(16:0/20:0)	0.205609	0.395298	1.01835e+06	124293	418943	187710	340943	301619	270617	166036	125287	247089	64014.9	72453		2_FAHFA(16:0/20:0)-H	7.19443e+06	FAHFA	[M-H]-	Yes	[M-H]-	0.12901	0.205609	0.395298	-1.33899
563.505	9.47774	FAHFA(16:0/20:1)	0.931208	0.960082	1.23366e+06	525551	1.86402e+06	1.15451e+06	3.12058e+06	933125	1.49624e+06	3.08463e+06	1.06639e+06	1.04499e+06	838185	948469		2_FAHFA(16:0/20:1)-H | 2_FAHFA(20:1/16:0)-H | 2_FAHFA(18:0/18:1)-H | 2_FAHFA(18:1/18:0)-H | 2_FAHFA(16:1/20:0)-H | 2_FAHFA(14:0/22:1)-H | 2_FAHFA(17:0/19:1)-H	2872593.926 | 920159.4 | 727646.7 | 629659.42 | 596598.3 | 247008.224 | 77918.973	FAHFA	[M-H]-	Yes	[M-H]-	0.910661	0.931208	0.960082	-0.0587711
561.488	9.47461	FAHFA(16:0/20:2)	0.248199	0.434827	3.2079e+06	279503	1.64429e+06	5.21615e+06	1.44856e+06	1.01381e+06	1.20658e+06	375499	1.37256e+06	704352	1.41834e+06	492899		2_FAHFA(16:0/20:2)-H | 2_FAHFA(18:1/18:1)-H | 2_FAHFA(18:2/18:0)-H | 2_FAHFA(18:0/18:2)-H | 2_FAHFA(20:1/16:1)-H | 2_FAHFA(16:1/20:1)-H | 2_FAHFA(14:0/22:2)-H | 2_FAHFA(17:0/19:2)-H | 2_FAHFA(15:0/21:2)-H	2870456.586 | 1040371.318 | 937546.038 | 539645.948 | 316568.208 | 315810.625 | 249664.078 | 78284.848 | 57325.185	FAHFA	[M-H]-	Yes	[M-H]-	0.16425	0.248199	0.434827	-1.20149
591.535	10.3213	FAHFA(16:0/22:1)	0.45521	0.640604	641052	241749	1.53688e+06	481657	1.93557e+06	361024	733368	1.16614e+06	407065	206564	409985	406699		2_FAHFA(16:0/22:1)-H | 2_FAHFA(17:1/21:0)-H | 2_FAHFA(16:1/22:0)-H | 2_FAHFA(18:1/20:0)-H | 2_FAHFA(23:0/15:1)-H	2746192.907 | 657438.962 | 598664.26 | 155685.833 | 83761.76	FAHFA	[M-H]-	Yes	[M-H]-	0.358515	0.45521	0.640604	-0.642495
621.583	13.4322	FAHFA(16:0/24:0)	0.169589	0.424114	1.02557e+07	1.52618e+06	3.64643e+06	4.08128e+06	2.91384e+06	3.97776e+06	2.1171e+06	1.69736e+06	1.34995e+06	2.93878e+06	929314	2.16461e+06	FAHFA 40:0; FAHFA 16:0/24:0; [M-H]-	1_FAHFA(16:0/24:0)-H | 1_FAHFA(24:0/16:0)-H	189154.432 | 12732.263	FAHFA	[M-H]-	Yes	[M-H]-	0.096156	0.169589	0.424114	-1.23748
617.553	9.89443	FAHFA(16:0/24:2)	0.0203662	0.180508	600995	277678	818644	515557	842248	582495	77345.7	157057	69034.2	94272.3	71189.4	187720		2_FAHFA(16:0/24:2)-H | 2_FAHFA(16:1/24:1)-H	1112375.963 | 127765.903	FAHFA	[M-H]-	Yes	[M-H]-	0.00165034	0.0203662	0.180508	-2.46987
649.616	14.1259	FAHFA(16:0/26:0)	0.157592	0.402674	2.89345e+06	471438	1.02251e+06	1.2553e+06	787909	1.02543e+06	523729	433369	372274	816812	254508	601661		2_FAHFA(16:0/26:0)-H	278355	FAHFA	[M-H]-	Yes	[M-H]-	0.0865211	0.157592	0.402674	-1.31231
327.254	3.88259	FAHFA(16:0/3:0)	0.169299	0.522732	8.92905e+06	984346	3.17491e+06	4.1745e+06	6.19534e+06	5.99828e+06	2.87915e+06	3.26881e+06	1.78288e+06	4.07486e+06	1.57147e+06	1.82065e+06		2_FAHFA(16:0/3:0)-H | 1_FAHFA(2:0/17:0)-H | 1_FAHFA(16:0/3:0)-H | 1_FAHFA(3:0/16:0)-H | 1_FAHFA(15:0/4:0)-H	2546604.3 | 1547584 | 181671.566 | 16056.505 | 13032.899	FAHFA	[M-H]-	Yes	[M-H]-	0.0957146	0.169299	0.522732	-0.935856
341.27	4.10312	FAHFA(16:0/4:0)	0.121056	0.271865	787581	540403	2.85068e+06	738947	2.06921e+06	737903	259739	436087	370999	409161	268883	355208		2_FAHFA(16:0/4:0)-H | 2_FAHFA(14:0/6:0)-H	2032699 | 22529	FAHFA	[M-H]-	Yes	[M-H]-	0.0593414	0.121056	0.271865	-1.87904
383.317	6.29451	FAHFA(16:0/7:0)	0.280318	0.768525	1.08895e+07	5.19325e+06	6.93713e+06	5.66795e+06	7.86484e+06	7.93713e+06	3.8489e+06	8.37676e+06	4.17328e+06	8.73971e+06	4.55168e+06	4.50122e+06	FAHFA 23:0; FAHFA 16:0/7:0; [M-H]-	1_FAHFA(16:0/7:0)-H	192711	FAHFA	[M-H]-	Yes	[M-H]-	0.194665	0.280318	0.768525	-0.379835
397.333	6.49439	FAHFA(16:0/8:0)	0.0726887	0.462743	516482	303109	412327	284758	502144	114805	159188	291212	77367.8	181800	161293	116458		2_FAHFA(16:0/8:0)-H | 2_FAHFA(18:0/6:0)-H | 2_FAHFA(20:0/4:0)-H | 2_FAHFA(19:0/5:0)-H | 1_FAHFA(12:0/12:0)-H	6195510.59 | 555652.3 | 47996.4 | 12310.87 | 6521.097	FAHFA	[M-H]-	Yes	[M-H]-	0.0270801	0.0726887	0.462743	-1.11172
411.348	5.56522	FAHFA(16:0/9:0)	0.195818	0.694943	534638	313970	638994	238766	332733	426311	130093	404446	231943	352563	315745	292430		2_FAHFA(16:0/9:0)-H	2.49314e+06	FAHFA	[M-H]-	Yes	[M-H]-	0.118707	0.195818	0.694943	-0.525033
493.427	7.57163	FAHFA(16:1/15:0)	0.768491	0.885085	120530	59943.5	208973	108596	65253.8	59328	23246.4	67936.7	90071.9	80023.5	130953	158845		2_FAHFA(16:1/15:0)-H | 2_FAHFA(18:0/13:1)-H | 2_FAHFA(10:0/21:1)-H	321622.2973 | 93489.683 | 5169.744	FAHFA	[M-H]-	Yes	[M-H]-	0.705706	0.768491	0.885085	-0.176111
521.458	8.87706	FAHFA(16:1/17:0)	0.87601	1.09891	470806	1.41741e+06	242773	283275	322257	434566	750724	431909	547453	1.19065e+06	490947	73040.8		2_FAHFA(16:1/17:0)-H | 2_FAHFA(19:1/14:0)-H | 2_FAHFA(14:0/19:1)-H | 2_FAHFA(12:0/21:1)-H	188463.469 | 186074.407 | 87164.763 | 59284.504	FAHFA	[M-H]-	Yes	[M-H]-	0.829584	0.87601	1.09891	0.136069
531.443	8.21788	FAHFA(16:1/18:2)	0.58538	1.28667	223394	20898.6	114818	238640	133709	42308.9	225217	69329.6	300503	115013	200131	85389.2		2_FAHFA(16:1/18:2)-H	1.56104e+06	FAHFA	[M-H]-	Yes	[M-H]-	0.494512	0.58538	1.28667	0.36364
533.458	8.87022	FAHFA(16:2/18:0)	0.16125	0.432955	2.44849e+07	2.52678e+06	1.22042e+07	2.31708e+07	8.74996e+06	9.20329e+06	7.53986e+06	1.6197e+06	1.10688e+07	3.08388e+06	7.21171e+06	4.25961e+06	FAHFA 34:2; FAHFA 18:2/16:0; [M-H]-	2_FAHFA(16:2/18:0)-H | 2_FAHFA(16:1/18:1)-H | 1_FAHFA(16:0/18:2)-H | 1_FAHFA(18:2/16:0)-H | 1_FAHFA(16:1/18:1)-H | 2_FAHFA(19:1/15:1)-H | 2_FAHFA(14:0/20:2)-H | 2_FAHFA(12:0/22:2)-H | 2_FAHFA(20:2/14:0)-H | 1_FAHFA(18:1/16:1)-H | 1_FAHFA(16:2/18:0)-H	3520810.67 | 1174999.47 | 642695.03 | 637023.52 | 411700.02 | 209303.604 | 127406.749 | 80330.007 | 54872.577 | 32763.896 | 26687.145	FAHFA	[M-H]-	Yes	[M-H]-	0.0898466	0.16125	0.432955	-1.20771
323.223	0.427013	FAHFA(16:2/3:0)	0.108657	0.663693	6.32162e+06	4.36402e+06	4.15178e+06	3.48602e+06	6.2271e+06	4.2397e+06	3.43524e+06	3.57418e+06	2.74564e+06	5.29038e+06	2.8476e+06	1.21484e+06		2_FAHFA(16:2/3:0)-H | 1_FAHFA(2:0/17:2)-H | 1_FAHFA(16:2/3:0)-H | 1_FAHFA(3:0/16:2)-H	126445.43 | 41284.285 | 40221.79 | 36748.39	FAHFA	[M-H]-	Yes	[M-H]-	0.0509551	0.108657	0.663693	-0.591412
379.285	0.773751	FAHFA(16:2/7:0)	0.105995	0.51847	774627	371392	633642	551942	611590	1.2881e+06	408896	110117	525941	383049	291274	474522		2_FAHFA(16:2/7:0)-H	181754	FAHFA	[M-H]-	Yes	[M-H]-	0.047282	0.105995	0.51847	-0.947667
393.302	5.90962	FAHFA(16:2/8:0)	0.34471	1.17054	589989	482881	1.01112e+06	669635	860911	740026	801669	1.13181e+06	910351	767882	641207	844286		2_FAHFA(16:2/8:0)-H	38316.6	FAHFA	[M-H]-	Yes	[M-H]-	0.256279	0.34471	1.17054	0.227179
487.38	6.90778	FAHFA(16:3/15:1)	0.0239224	2.48986	620775	492693	542525	602739	815863	600834	1.76838e+06	1.11583e+06	1.45102e+06	1.58846e+06	2.14819e+06	1.07943e+06		2_FAHFA(16:3/15:1)-H	155809	FAHFA	[M-H]-	Yes	[M-H]-	0.00207171	0.0239224	2.48986	1.31606
397.333	6.85435	FAHFA(17:0/7:0)	0.717959	0.914153	457069	170856	252442	202002	247616	269611	304435	302476	183574	258346	149286	264158		2_FAHFA(17:0/7:0)-H	85983.1	FAHFA	[M-H]-	Yes	[M-H]-	0.648744	0.717959	0.914153	-0.129493
561.488	9.281	FAHFA(17:1/19:1)	0.0510843	4.93905	44395.2	37136.8	20792	30130.1	51852	40973.2	194285	149769	348001	218784	152959	48869.9		2_FAHFA(17:1/19:1)-H | 2_FAHFA(22:1/14:1)-H	97562.474 | 88414.051	FAHFA	[M-H]-	Yes	[M-H]-	0.0140963	0.0510843	4.93905	2.30423
619.569	12.5617	FAHFA(17:1/23:0)	0.293521	0.670381	1.3289e+06	248890	620277	962362	620112	440096	441103	479171	614767	501221	408355	384819		2_FAHFA(17:1/23:0)-H	47764.4	FAHFA	[M-H]-	Yes	[M-H]-	0.205753	0.293521	0.670381	-0.576946
395.317	5.93749	FAHFA(17:1/7:0)	0.325045	0.886402	1.36887e+07	1.05487e+07	1.21569e+07	9.42884e+06	1.24118e+07	1.17401e+07	1.02481e+07	1.43254e+07	1.00538e+07	1.01239e+07	8.71394e+06	8.56101e+06	FAHFA 24:1; FAHFA 18:1/6:0; [M-H]-	2_FAHFA(17:1/7:0)-H | 1_FAHFA(18:1/6:0)-H | 1_FAHFA(3:0/21:1)-H | 1_FAHFA(17:1/7:0)-H | 1_FAHFA(6:0/18:1)-H	88149.15 | 46455.528 | 36219.05 | 24314.805 | 23949.974	FAHFA	[M-H]-	Yes	[M-H]-	0.237942	0.325045	0.886402	-0.173966
587.506	8.18418	FAHFA(17:2/21:1)	0.253872	0.59147	417589	106429	89412.4	288296	327321	138342	109419	116329	84072.3	257216	99464.4	142269		2_FAHFA(17:2/21:1)-H	16033.6	FAHFA	[M-H]-	Yes	[M-H]-	0.169817	0.253872	0.59147	-0.757624
453.395	6.81362	FAHFA(18:0/10:0)	0.192208	0.602372	3.89886e+07	1.86684e+07	5.32573e+07	1.53966e+07	1.97974e+07	3.12262e+07	7.58556e+06	1.50937e+07	2.63309e+07	1.98979e+07	1.65754e+07	2.1338e+07		2_FAHFA(18:0/10:0)-H	1.4746e+06	FAHFA	[M-H]-	Yes	[M-H]-	0.114948	0.192208	0.602372	-0.731273
509.458	8.91809	FAHFA(18:0/14:0)	0.0239224	0.312984	1.30839e+06	651831	721648	601895	1.02506e+06	989521	322448	355186	238775	311871	122381	307635		2_FAHFA(18:0/14:0)-H	1.07793e+06	FAHFA	[M-H]-	Yes	[M-H]-	0.00204194	0.0239224	0.312984	-1.67584
425.364	3.79637	FAHFA(18:0/8:0)	0.951664	0.979445	138679	94591.4	279642	110586	200386	148871	244109	145638	221088	144718	136268	60939.5		2_FAHFA(18:0/8:0)-H | 2_FAHFA(17:0/9:0)-H | 2_FAHFA(15:0/11:0)-H | 2_FAHFA(12:0/14:0)-H | 2_FAHFA(9:0/17:0)-H	87002.024 | 59453.039 | 58130.85 | 37907.291 | 26609.645	FAHFA	[M-H]-	Yes	[M-H]-	0.933004	0.951664	0.979445	-0.0299643
563.505	10.0439	FAHFA(18:1/18:0)	0.0381914	5.46307	130616	188893	41996.3	92091.4	101185	97052.2	630179	577596	1.05447e+06	589260	462607	246899		2_FAHFA(18:1/18:0)-H	196618	FAHFA	[M-H]-	Yes	[M-H]-	0.00599082	0.0381914	5.46307	2.44971
557.458	8.38301	FAHFA(18:1/18:3)	0.493338	0.523904	364989	33448.1	217950	1.27925e+06	209324	153691	346531	37051.7	406331	57966.2	234343	101092		2_FAHFA(18:1/18:3)-H | 2_FAHFA(20:3/16:1)-H	9603819.244 | 46164.44	FAHFA	[M-H]-	Yes	[M-H]-	0.395799	0.493338	0.523904	-0.932627
353.27	4.1715	FAHFA(18:1/3:0)	0.303275	0.751632	869138	210494	517049	969825	839195	710093	465106	526927	465157	735443	535321	365609		2_FAHFA(18:1/3:0)-H	489388	FAHFA	[M-H]-	Yes	[M-H]-	0.216059	0.303275	0.751632	-0.411901
367.286	5.00475	FAHFA(18:1/4:0)	0.755178	0.959606	590328	366501	575910	759026	612843	609424	517204	562370	625747	639323	509543	517899		2_FAHFA(18:1/4:0)-H	209967	FAHFA	[M-H]-	Yes	[M-H]-	0.688678	0.755178	0.959606	-0.059486
381.301	5.82746	FAHFA(18:1/5:0)	0.0811238	0.659832	1.39281e+07	6.0414e+06	8.26528e+06	9.55959e+06	8.67984e+06	8.87466e+06	4.03928e+06	7.01577e+06	5.69652e+06	7.083e+06	4.9076e+06	7.77877e+06	FAHFA 23:1; FAHFA 16:1/7:0; [M-H]-	2_FAHFA(18:1/5:0)-H | 2_FAHFA(17:1/6:0)-H	936119.94 | 63589.51	FAHFA	[M-H]-	Yes	[M-H]-	0.0328737	0.0811238	0.659832	-0.59983
409.333	6.36806	FAHFA(18:1/7:0)	0.900338	0.965321	4.35108e+06	1.98675e+06	3.10566e+06	4.04976e+06	3.39092e+06	3.04998e+06	2.10677e+06	4.55496e+06	2.16506e+06	5.49807e+06	2.9523e+06	1.9657e+06	FAHFA 25:1; FAHFA 18:1/7:0; [M-H]-	1_FAHFA(18:1/7:0)-H	207616	FAHFA	[M-H]-	Yes	[M-H]-	0.872387	0.900338	0.965321	-0.0509189
527.411	6.88487	FAHFA(18:2/16:3)	0.219377	1.38669	2.85174e+06	1.45086e+06	3.31164e+06	1.1701e+06	2.44542e+06	1.60902e+06	4.55103e+06	2.58812e+06	3.15634e+06	3.29583e+06	1.93644e+06	2.27565e+06		2_FAHFA(18:2/16:3)-H	860421	FAHFA	[M-H]-	Yes	[M-H]-	0.14053	0.219377	1.38669	0.471644
645.584	12.7103	FAHFA(18:2/24:0)	0.0431782	0.328002	1.74748e+06	1.04363e+06	1.43958e+06	2.9717e+06	1.16518e+06	1.65624e+06	581707	424595	698190	555123	497491	530727	FAHFA 42:2; FAHFA 18:2/24:0; [M-H]-			FAHFA	[M-H]-	Yes	[M-H]-	0.0103007	0.0431782	0.328002	-1.60822
559.474	8.8825	FAHFA(18:3/18:0)	0.287339	0.447258	5.03933e+06	657911	2.5618e+06	1.04636e+07	2.22537e+06	2.47791e+06	2.17406e+06	499702	3.24968e+06	791826	2.68378e+06	1.07836e+06	FAHFA 36:3; FAHFA 18:1/18:2; [M-H]-	2_FAHFA(18:3/18:0)-H | 2_FAHFA(18:2/18:1)-H | 2_FAHFA(19:1/17:2)-H | 2_FAHFA(16:1/20:2)-H | 2_FAHFA(14:0/22:3)-H | 2_FAHFA(16:2/20:1)-H	2893270.19 | 1003905.94 | 195073.763 | 188779.249 | 98713.204 | 66804.741	FAHFA	[M-H]-	Yes	[M-H]-	0.20095	0.287339	0.447258	-1.16082
587.504	8.64435	FAHFA(18:3/20:0)	0.0463756	0.386575	305759	71981.7	181460	234120	157491	215669	53880.8	59701.5	58813.3	132613	73007	72917.3		2_FAHFA(18:3/20:0)-H	1.03719e+06	FAHFA	[M-H]-	Yes	[M-H]-	0.0119728	0.0463756	0.386575	-1.37118
445.333	5.06072	FAHFA(18:4/10:0)	0.999548	1.00034	912734	258311	655798	812330	619337	434745	681913	541612	1.0837e+06	671302	497311	218653		2_FAHFA(18:4/10:0)-H	290827	FAHFA	[M-H]-	Yes	[M-H]-	0.998942	0.999548	1.00034	0.000484568
403.286	5.72688	FAHFA(18:4/7:0)	0.0510361	3.46416	534909	723265	565655	456223	931750	743262	2.78381e+06	911995	3.29896e+06	1.82652e+06	3.54946e+06	1.33024e+06		2_FAHFA(18:4/7:0)-H	669458	FAHFA	[M-H]-	Yes	[M-H]-	0.0139265	0.0510361	3.46416	1.79251
431.317	5.05782	FAHFA(18:4/9:0)	0.0515332	0.492611	626465	328411	508610	311562	382222	293824	159967	308470	353530	199291	135242	50935.9		2_FAHFA(18:4/9:0)-H	262964	FAHFA	[M-H]-	Yes	[M-H]-	0.0155218	0.0515332	0.492611	-1.02148
457.332	4.83156	FAHFA(18:5/11:0)	0.539249	0.825341	625024	370592	399917	254575	522360	389906	514365	304603	638088	280872	246790	130114		2_FAHFA(18:5/11:0)-H	26585.8	FAHFA	[M-H]-	Yes	[M-H]-	0.443206	0.539249	0.825341	-0.276937
465.395	6.97336	FAHFA(19:1/10:0)	0.0203662	0.409712	2.37576e+06	1.52948e+06	1.85819e+06	1.83229e+06	2.41244e+06	3.18113e+06	663191	1.13286e+06	484814	896974	727210	1.49876e+06		2_FAHFA(19:1/10:0)-H	49180.1	FAHFA	[M-H]-	Yes	[M-H]-	0.00161613	0.0203662	0.409712	-1.28732
521.458	9.05188	FAHFA(19:1/14:0)	0.34366	0.760986	1.06916e+06	799829	553988	839991	627949	392089	727660	511324	827952	451153	623971	117249		2_FAHFA(19:1/14:0)-H | 2_FAHFA(22:1/11:0)-H | 1_FAHFA(19:1/14:0)-H | 1_FAHFA(17:1/16:0)-H | 1_FAHFA(15:0/18:1)-H	74336.55 | 27845.105 | 13529.81 | 2435.227 | 2019.4733	FAHFA	[M-H]-	Yes	[M-H]-	0.254937	0.34366	0.760986	-0.394058
689.646	8.86655	FAHFA(19:1/26:0)	0.170907	0.753508	176847	220614	109672	252366	164284	216370	117877	135249	159035	173252	89630.7	184071		2_FAHFA(19:1/26:0)-H | 2_FAHFA(24:0/21:1)-H	235362.143 | 96450.924	FAHFA	[M-H]-	Yes	[M-H]-	0.0971822	0.170907	0.753508	-0.408304
423.348	6.32446	FAHFA(19:1/7:0)	0.489613	0.817303	538323	216123	228687	260596	258696	511393	188363	337205	212299	365547	232330	310156		2_FAHFA(19:1/7:0)-H	30210.3	FAHFA	[M-H]-	Yes	[M-H]-	0.39121	0.489613	0.817303	-0.291056
311.223	0.716046	FAHFA(2:0/16:1)	0.102527	0.586409	4.79482e+07	1.01506e+07	3.29466e+07	4.05645e+07	3.21549e+07	4.0524e+07	1.78966e+07	2.14009e+07	1.79131e+07	2.60382e+07	1.93201e+07	1.7228e+07		1_FAHFA(2:0/16:1)-H	462294	FAHFA	[M-H]-	Yes	[M-H]-	0.0454001	0.102527	0.586409	-0.77002
309.207	0.43935	FAHFA(2:0/16:2)	0.758892	0.928513	5.37654e+08	9.9216e+07	3.34971e+08	4.9408e+08	4.23798e+08	4.74781e+08	2.9944e+08	363059813	3.37949e+08	4.03484e+08	3.57811e+08	4.33725e+08		1_FAHFA(2:0/16:2)-H	2.6994e+06	FAHFA	[M-H]-	Yes	[M-H]-	0.694411	0.758892	0.928513	-0.107006
307.192	0.40986	FAHFA(2:0/16:3)	0.898223	0.969861	3.02118e+08	5.81149e+07	1.78258e+08	2.30663e+08	2.35598e+08	2.56667e+08	1.85086e+08	2.12422e+08	1.71786e+08	2.25899e+08	1.84624e+08	2.43584e+08		1_FAHFA(2:0/16:3)-H	1.00026e+06	FAHFA	[M-H]-	Yes	[M-H]-	0.867402	0.898223	0.969861	-0.0441499
325.239	0.543665	FAHFA(2:0/17:1)	0.511028	0.818921	1.28457e+06	352025	909301	917191	1.20624e+06	512407	692189	1.02267e+06	447921	949319	714773	416565		1_FAHFA(2:0/17:1)-H | 1_FAHFA(6:0/13:1)-H | 1_FAHFA(3:0/16:1)-H | 1_FAHFA(5:0/14:1)-H	13699.494 | 12921.963 | 12491.31 | 10383.109	FAHFA	[M-H]-	Yes	[M-H]-	0.413332	0.511028	0.818921	-0.288204
341.27	2.33957	FAHFA(2:0/18:0)	0.0576255	0.488855	4.46175e+06	3.4247e+06	7.85682e+06	3.02945e+06	7.00239e+06	5.1825e+06	2.43959e+06	3.11521e+06	2.31852e+06	2.57214e+06	1.81074e+06	2.87757e+06		1_FAHFA(2:0/18:0)-H	58470.3	FAHFA	[M-H]-	Yes	[M-H]-	0.019491	0.0576255	0.488855	-1.03252
407.317	5.93943	FAHFA(20:2/5:0)	0.815986	0.944689	4.11699e+06	1.70622e+06	3.27957e+06	5.32844e+06	3.45567e+06	2.66373e+06	2.20529e+06	3.66433e+06	2.76428e+06	4.5274e+06	3.14659e+06	3.10607e+06	FAHFA 25:2; FAHFA 18:2/7:0; [M-H]-	2_FAHFA(20:2/5:0)-H | 1_FAHFA(18:2/7:0)-H	20389.257 | 9607.7248	FAHFA	[M-H]-	Yes	[M-H]-	0.759987	0.815986	0.944689	-0.0820892
597.49	8.35769	FAHFA(20:3/19:2)	0.307215	1.30825	575824	273895	944674	388129	556342	391920	1.03025e+06	604861	635331	740111	505031	580270		2_FAHFA(20:3/19:2)-H	56508.4	FAHFA	[M-H]-	Yes	[M-H]-	0.22162	0.307215	1.30825	0.38764
635.599	10.1259	FAHFA(22:0/19:0)	0.910011	0.955481	376921	211005	371254	85007.9	560046	128953	458124	347601	188909	229082	292848	139463		2_FAHFA(22:0/19:0)-H	82341.9	FAHFA	[M-H]-	Yes	[M-H]-	0.886219	0.910011	0.955481	-0.0657002
705.676	9.89906	FAHFA(22:0/24:0)	0.307215	1.17482	1.30798e+06	625893	950985	1.31985e+06	1.01067e+06	926968	900545	1.07265e+06	1.17878e+06	1.52304e+06	1.27419e+06	1.26697e+06		2_FAHFA(22:0/24:0)-H	339332	FAHFA	[M-H]-	Yes	[M-H]-	0.221673	0.307215	1.17482	0.232444
617.552	9.36273	FAHFA(22:1/18:1)	0.574717	1.22443	759389	293564	795765	322924	1.06797e+06	183294	741332	407526	707953	842414	1.04079e+06	451104		2_FAHFA(22:1/18:1)-H | 2_FAHFA(22:0/18:2)-H	295907.66 | 169730.33	FAHFA	[M-H]-	Yes	[M-H]-	0.480809	0.574717	1.22443	0.292113
635.6	10.6128	FAHFA(23:0/18:0)	0.574717	0.655055	1.48078e+06	529597	6.4178e+06	878780	7.57025e+06	797007	3.71552e+06	1.77463e+06	1.62899e+06	1.89479e+06	1.6072e+06	956439		2_FAHFA(23:0/18:0)-H	133940	FAHFA	[M-H]-	Yes	[M-H]-	0.480765	0.574717	0.655055	-0.610313
467.411	7.66412	FAHFA(23:0/6:0)	0.0808547	1.97874	183968	191411	187853	180675	139236	173638	258287	357270	125188	531370	462187	356789		2_FAHFA(23:0/6:0)-H	29241.5	FAHFA	[M-H]-	Yes	[M-H]-	0.0326325	0.0808547	1.97874	0.984581
731.693	9.47729	FAHFA(24:0/24:1)	0.896951	1.02912	418185	402479	199576	523453	223717	496123	296378	480710	370330	437212	385442	359373		2_FAHFA(24:0/24:1)-H	66976.8	FAHFA	[M-H]-	Yes	[M-H]-	0.863242	0.896951	1.02912	0.0414101
647.599	13.4352	FAHFA(24:1/18:0)	0.0880808	0.497881	2.76175e+06	806419	1.50494e+06	2.75416e+06	1.48019e+06	1.49725e+06	906821	1.01225e+06	908868	1.03628e+06	637465	877777	FAHFA 42:1; FAHFA 18:1/24:0; [M-H]-	2_FAHFA(24:1/18:0)-H | 1_FAHFA(18:1/24:0)-H | 1_FAHFA(24:1/18:0)-H | 1_FAHFA(16:1/26:0)-H | 1_FAHFA(26:1/16:0)-H	137632.328 | 120411.023 | 73253.653 | 6257.986 | 6257.986	FAHFA	[M-H]-	Yes	[M-H]-	0.0369396	0.0880808	0.497881	-1.00613
467.411	8.41561	FAHFA(26:0/3:0)	0.0524721	0.397237	690764	239372	328184	313980	317840	357326	159410	178030	154458	134535	60448.9	205895		2_FAHFA(26:0/3:0)-H	6246.04	FAHFA	[M-H]-	Yes	[M-H]-	0.0164618	0.0524721	0.397237	-1.33193
673.616	12.5153	FAHFA(26:1/18:1)	0.895889	1.04266	436010	160397	223310	111657	439957	283254	290473	276277	315964	404780	276331	161343		2_FAHFA(26:1/18:1)-H	685353	FAHFA	[M-H]-	Yes	[M-H]-	0.860756	0.895889	1.04266	0.0602674
459.349	4.37782	FAHFA(26:4/3:0)	0.303275	1.38954	6.83598e+06	2.56402e+06	5.06012e+06	3.30037e+06	4.99701e+06	2.60519e+06	8.50821e+06	4.47338e+06	8.68947e+06	5.51742e+06	5.95146e+06	2.10249e+06		1_FAHFA(26:4/3:0)-H	81872.1	FAHFA	[M-H]-	Yes	[M-H]-	0.2149	0.303275	1.38954	0.474606
351.254	0.53026	FAHFA(3:0/18:2)	0.0135698	0.411733	4.76862e+06	2.85853e+06	2.53617e+06	3.76222e+06	4.05451e+06	3.86577e+06	1.51053e+06	1.97795e+06	1.32316e+06	1.65012e+06	1.72233e+06	810547		1_FAHFA(3:0/18:2)-H | 1_FAHFA(2:0/19:2)-H | 1_FAHFA(18:2/3:0)-H	44880.791 | 31523.292 | 29341.368	FAHFA	[M-H]-	Yes	[M-H]-	0.000598669	0.0135698	0.411733	-1.28022
481.427	5.39122	FAHFA(6:0/24:0)	0.717959	0.900911	120990	119995	248818	61740.1	114609	109726	100527	125608	149431	107561	116240	99631.4		1_FAHFA(6:0/24:0)-H | 1_FAHFA(4:0/26:0)-H	19089.78 | 1212.518	FAHFA	[M-H]-	Yes	[M-H]-	0.648585	0.717959	0.900911	-0.150543
313.239	0.521212	FAHFA(7:0/11:0)	0.236505	0.680883	8.04261e+07	1.68761e+07	4.53136e+07	4.13282e+07	7.83494e+07	6.18287e+07	4.19721e+07	4.99461e+07	2.69292e+07	4.37511e+07	3.07081e+07	2.73828e+07	FAHFA 18:0; FAHFA 9:0/9:0; [M-H]-	1_FAHFA(7:0/11:0)-H | 1_FAHFA(2:0/16:0)-H | 1_FAHFA(6:0/12:0)-H	910159.39 | 832736.839 | 829992.873	FAHFA	[M-H]-	Yes	[M-H]-	0.154293	0.236505	0.680883	-0.554521
327.254	0.564826	FAHFA(7:0/12:0)	0.118278	0.634824	1.33569e+06	405260	1.15683e+06	846245	1.41579e+06	1.18915e+06	814278	954586	528986	745922	518220	468484		1_FAHFA(7:0/12:0)-H | 1_FAHFA(2:0/17:0)-H | 1_FAHFA(6:0/13:0)-H | 1_FAHFA(3:0/16:0)-H	21344.43 | 17962.376 | 1536.246 | 1207.409	FAHFA	[M-H]-	Yes	[M-H]-	0.0575928	0.118278	0.634824	-0.655571
743.531	8.27392	GlcADG(16:0_16:0)	0.0398149	7.0274	466440	376670	494185	261193	279839	506013	2.02427e+06	1.78527e+06	2.45371e+06	5.02415e+06	1.74962e+06	3.71868e+06	GlcADG 32:0; GlcADG 16:0-16:0; [M-H]-	1_GlcADG(16:0_16:0)-H	229661	GlcADG	[M-H]-	Yes	[M-H]-	0.0065107	0.0398149	7.0274	2.81299
769.546	8.29397	GlcADG(16:0_18:1)	0.0429897	1.84701	1.92833e+06	1.38813e+06	2.23681e+06	1.41087e+06	1.69049e+06	2.81222e+06	3.16423e+06	2.33863e+06	3.97258e+06	3.75649e+06	2.72188e+06	5.22564e+06	GlcADG 34:1; GlcADG 16:0-18:1; [M-H]-	1_GlcADG(16:0_18:1)-H	147673	GlcADG	[M-H]-	Yes	[M-H]-	0.0101855	0.0429897	1.84701	0.885194
767.533	7.82844	GlcADG(16:0_18:2)	0.0310971	20.8957	138855	167814	246133	391380	440277	380730	4.57408e+06	3.56324e+06	8.6669e+06	5.59882e+06	3.96051e+06	1.05213e+07	GlcADG 34:2; GlcADG 16:0-18:2; [M-H]-	1_GlcADG(16:0_18:2)-H	81330.2	GlcADG	[M-H]-	Yes	[M-H]-	0.00378405	0.0310971	20.8957	4.38513
784.556	6.42002	GlcADG(16:0_18:3)	0.0404613	0.672287	8.61258e+06	9.93332e+06	1.12176e+07	1.27354e+07	8.74372e+06	1.21586e+07	4.21616e+06	5.86933e+06	8.8313e+06	6.5533e+06	9.35374e+06	7.80001e+06		1_GlcADG(16:0_18:3)+NH4	11818.9	GlcADG	[M+NH4]+	Yes	[M+NH4]+	0.00872696	0.0404613	0.672287	-0.57285
784.556	6.19075	GlcADG(16:1_18:2)	0.34928	0.864258	2.19492e+07	2.82869e+07	2.72919e+07	3.39211e+07	2.56193e+07	3.54497e+07	1.63363e+07	2.81968e+07	2.09548e+07	2.83838e+07	3.34633e+07	2.17653e+07		1_GlcADG(16:1_18:2)+NH4 | 1_GlcADG(16:0_18:3)+NH4	79090.19 | 62471.656	GlcADG	[M+NH4]+	Yes	[M+NH4]+	0.264219	0.34928	0.864258	-0.210465
761.483	4.71075	GlcADG(16:1_18:4)	0.437204	0.813745	744580	870167	1.15152e+06	913235	363654	1.07838e+06	363937	658972	592152	514238	979690	1.05863e+06		2_GlcADG(16:1_18:4)-H	182871	GlcADG	[M-H]-	Yes	[M-H]-	0.342191	0.437204	0.813745	-0.297352
795.563	8.36152	GlcADG(18:0_18:2)	0.0428676	6.46708	275127	292631	261951	176282	266132	376032	1.3697e+06	984710	2.96281e+06	1.46043e+06	1.00613e+06	2.87497e+06	GlcADG 36:2; GlcADG 18:0-18:2; [M-H]-			GlcADG	[M-H]-	Yes	[M-H]-	0.0096037	0.0428676	6.46708	2.69311
812.587	6.26668	GlcADG(18:1_18:2)	0.596129	0.861034	55882058	5.10239e+07	6.69747e+07	1.33443e+08	5.51031e+07	7.63134e+07	4.2459e+07	4.98069e+07	6.1259e+07	5.9596e+07	9.19621e+07	7.26872e+07	GlcADG 36:3; GlcADG 18:1-18:2; [M+NH4]+	2_GlcADG(18:1_18:2)+NH4 | 1_GlcADG(18:1_18:2)+NH4	2643574 | 1270849.3	GlcADG	[M+NH4]+	Yes	[M+NH4]+	0.504567	0.596129	0.861034	-0.215858
810.572	5.71515	GlcADG(18:2_18:2)	0.378462	0.752342	4.78178e+07	3.91568e+07	4.65768e+07	1.21211e+08	5.32908e+07	8.05196e+07	3.29923e+07	2.79997e+07	5.96661e+07	5.01495e+07	6.38775e+07	5.76545e+07	GlcADG 36:4; GlcADG 17:2-19:2; [M+NH4]+	1_GlcADG(18:2_18:2)+NH4 | 1_GlcADG(18:1_18:3)+NH4	939967.4 | 216137.8	GlcADG	[M+NH4]+	Yes	[M+NH4]+	0.291268	0.378462	0.752342	-0.410539
808.558	5.12657	GlcADG(18:2_18:3)	0.473305	0.66799	1.63375e+07	1.41143e+07	2.49019e+07	8.4798e+07	2.3857e+07	4.07312e+07	1.39235e+07	7.3562e+06	3.58569e+07	1.60155e+07	24547277	3.90649e+07		1_GlcADG(18:2_18:3)+NH4	633832	GlcADG	[M+NH4]+	Yes	[M+NH4]+	0.37586	0.473305	0.66799	-0.582102
806.544	5.15311	GlcADG(18:3_18:3)	0.491794	0.696251	1.8741e+06	1.94328e+06	2.75931e+06	8.82479e+06	2.61054e+06	4.63269e+06	1.30969e+06	1.03148e+06	4.94696e+06	1.77017e+06	2.446e+06	4.26208e+06		1_GlcADG(18:3_18:3)+NH4	147513	GlcADG	[M+NH4]+	Yes	[M+NH4]+	0.393757	0.491794	0.696251	-0.522321
847.591	6.79211	GlcADG(20:2_20:2)	0.127902	0.589243	7.77587e+06	3.42708e+06	1.02468e+07	5.24718e+06	4.51093e+06	9.77297e+06	2.18349e+06	3.45999e+06	3.5544e+06	4.04969e+06	5.29863e+06	5.60146e+06		2_GlcADG(20:2_20:2)-H	16718.6	GlcADG	[M-H]-	Yes	[M-H]-	0.0641602	0.127902	0.589243	-0.763066
985.748	12.8786	HBMP(16:0_18:1_16:0)	0.0111611	0.339801	6.54676e+06	3.62384e+06	6.32838e+06	4.90832e+06	4.13157e+06	6.16645e+06	1.67353e+06	1.53898e+06	1.27569e+06	3.49002e+06	1.73451e+06	1.06077e+06		1_HBMP(16:0_18:1_16:0)-H | 1_HBMP(16:0_16:0_18:1)-H	360446.686 | 359094.389	HBMP	[M-H]-	Yes	[M-H]-|[M+NH4]+	0.000321838	0.0111611	0.339801	-1.55724
1030.8	12.8737	HBMP(16:0_18:1_18:1)	0.0338005	0.292137	3.44295e+06	3.43612e+06	5.1897e+06	7.79743e+06	3.46151e+06	5.83042e+06	1.36214e+06	1.68361e+06	942377	1.60964e+06	1.8303e+06	1.0901e+06		1_HBMP(16:0_18:1_18:1)+NH4 | 1_HBMP(18:1_18:1_16:0)+NH4 | 1_HBMP(16:1_18:1_18:0)+NH4 | 1_HBMP(16:0_18:2_18:0)+NH4 | 1_HBMP(16:0_20:2_16:0)+NH4	483389.707 | 36090.47 | 34227.138 | 12631.305 | 8594.65	HBMP	[M+NH4]+	Yes	[M+NH4]+	0.00452882	0.0338005	0.292137	-1.77528
1028.79	12.1007	HBMP(16:0_18:2_18:1)	0.0258534	0.354604	9.40275e+06	1.04182e+07	1.1809e+07	1.77372e+07	9.61538e+06	1.81833e+07	3.35975e+06	3.935e+06	4.00388e+06	6.30485e+06	6.73904e+06	3.02084e+06		2_HBMP(16:0_18:2_18:1)+NH4 | 1_HBMP(16:0_18:1_18:2)+NH4 | 2_HBMP(16:1_18:0_18:2)+NH4 | 2_HBMP(16:2_18:0_18:1)+NH4 | 1_HBMP(16:0_18:2_18:1)+NH4 | 1_HBMP(18:1_18:2_16:0)+NH4 | 1_HBMP(16:1_18:1_18:1)+NH4 | 1_HBMP(16:0_20:3_16:0)+NH4	1641852.1 | 1033777.92 | 880170.44 | 565600.62 | 224203.42 | 133610.245 | 114617.41 | 20311.635	HBMP	[M+NH4]+	Yes	[M+NH4]+	0.00275225	0.0258534	0.354604	-1.49572
1002.77	12.0742	HBMP(16:2_18:0_16:0)	0.0121772	0.366219	9.73967e+06	6.27404e+06	8.97365e+06	1.09207e+07	6.54473e+06	9.62454e+06	2.86288e+06	2.70278e+06	2.86224e+06	4.28309e+06	3.86481e+06	2.49591e+06		2_HBMP(16:2_18:0_16:0)+NH4 | 1_HBMP(16:0_18:2_16:0)+NH4 | 1_HBMP(16:1_18:1_16:0)+NH4 | 1_HBMP(16:0_16:0_18:2)+NH4 | 1_HBMP(16:0_18:1_16:1)+NH4 | 1_HBMP(16:1_18:0_16:1)+NH4 | 1_HBMP(16:0_16:1_18:1)+NH4	1271248.44 | 314185.53 | 303363.049 | 279061.03 | 60052.519 | 34421.459 | 24689.728	HBMP	[M+NH4]+	Yes	[M+NH4]+	0.000386702	0.0121772	0.366219	-1.44922
802.569	6.77735	HexCer-AP(t18:1/18:1)	0.204396	0.341025	468170	561221	2.99497e+06	654909	1.86365e+06	514308	434544	520573	333484	376463	357822	383805		1_HexCer-AP(t18:1/18:1)+HCO2	28510.2	HexCer-AP	[M+HCO2]-	Yes	[M+HCO2]-	0.126579	0.204396	0.341025	-1.55205
832.617	8.33465	HexCer-AP(t18:1/20:0)	0.00847452	1.58272	873934	1.14884e+06	741983	993037	753613	777033	1.24542e+06	1.4095e+06	1.23378e+06	1.61012e+06	1.35581e+06	1.51549e+06		2_HexCer-AP(t18:1/20:0)+HCO2	528244	HexCer-AP	[M+HCO2]-	Yes	[M+HCO2]-	0.000197002	0.00847452	1.58272	0.66241
860.648	9.02286	HexCer-AP(t18:1/22:0)	0.0169858	1.3839	1.14626e+07	1.02659e+07	9.31493e+06	1.03838e+07	9.06045e+06	8.43179e+06	1.44812e+07	1.19694e+07	1.2923e+07	1.18344e+07	1.54991e+07	1.48311e+07	HexCer-AP t40:1; HexCer-AP t18:1/22:0; [M+FA-H]-	2_HexCer-AP(t18:1/22:0)+HCO2 | 1_HexCer-AP(t18:1/22:0)+HCO2	642162.76 | 268304.775	HexCer-AP	[M+HCO2]-	Yes	[M+HCO2]-	0.000915901	0.0169858	1.3839	0.468735
888.679	9.76535	HexCer-AP(t18:1/24:0)	0.0397953	1.34082	7.17488e+07	5.84407e+07	5.39871e+07	4.70253e+07	5.15874e+07	5.33891e+07	7.08518e+07	6.31238e+07	7.94146e+07	6.46388e+07	8.52313e+07	8.74941e+07	HexCer-AP t42:1; HexCer-AP t18:1/24:0; [M+FA-H]-	2_HexCer-AP(t18:1/24:0)+HCO2 | 1_HexCer-AP(t18:1/24:0)+HCO2	3032521.37 | 2171890.56	HexCer-AP	[M+HCO2]-	Yes	[M+HCO2]-	0.0064189	0.0397953	1.34082	0.423115
886.663	8.68865	HexCer-AP(t18:1/24:1)	0.262028	0.373046	738488	864714	5.10598e+06	730573	2.95416e+06	731519	891663	801195	561250	746315	648087	501782		1_HexCer-AP(t18:1/24:1)+HCO2 | 1_HexCer-AP(t19:2/23:0)+HCO2 | 1_HexCer-AP(t26:0/16:2)+HCO2	89169.56 | 55689.75 | 54978.163	HexCer-AP	[M+HCO2]-	Yes	[M+HCO2]-	0.178539	0.262028	0.373046	-1.42258
902.695	10.1872	HexCer-AP(t18:1/25:0)	0.0300894	1.48787	4.48071e+06	4.33457e+06	3.74568e+06	3.64238e+06	3.48355e+06	3.91878e+06	5.3097e+06	4.4145e+06	6.00336e+06	5.60857e+06	7.1981e+06	6.5879e+06	HexCer-AP t43:1; HexCer-AP t18:1/25:0; [M+FA-H]-	1_HexCer-AP(t18:1/25:0)+HCO2	157123	HexCer-AP	[M+HCO2]-	Yes	[M+HCO2]-	0.0034416	0.0300894	1.48787	0.573247
916.711	10.6596	HexCer-AP(t18:1/26:0)	0.0252665	1.35113	1.86877e+07	1.66213e+07	1.39356e+07	1.263e+07	1.3988e+07	1.44048e+07	1.86098e+07	1.81989e+07	1.93291e+07	2.03357e+07	2.45206e+07	2.09691e+07	HexCer-AP t44:1; HexCer-AP t18:1/26:0; [M+FA-H]-	2_HexCer-AP(t18:1/26:0)+HCO2 | 1_HexCer-AP(t18:1/26:0)+HCO2	856159.7 | 302956.262	HexCer-AP	[M+HCO2]-	Yes	[M+HCO2]-	0.00229873	0.0252665	1.35113	0.434168
886.663	8.54801	HexCer-AP(t20:2/22:0)	0.208724	0.389387	1.22391e+06	889880	6.0377e+06	1.42074e+06	3.83242e+06	1.41309e+06	1.06919e+06	1.5505e+06	494727	626840	1.04614e+06	982439		2_HexCer-AP(t20:2/22:0)+HCO2 | 1_HexCer-AP(t14:1/28:1)+HCO2 | 1_HexCer-AP(t26:0/16:2)+HCO2 | 1_HexCer-AP(t18:1/24:1)+HCO2	213242.494 | 114848.882 | 108322.423 | 106999.406	HexCer-AP	[M+HCO2]-	Yes	[M+HCO2]-	0.131646	0.208724	0.389387	-1.36072
890.695	10.2946	HexCer-AP(t26:0/16:0)	0.528994	0.816392	8.90108e+06	4.1653e+06	5.59713e+06	2.89048e+06	3.04197e+06	3.97484e+06	3.37558e+06	3.17755e+06	3.29453e+06	6.52085e+06	3.67888e+06	3.27758e+06	HexCer-AP t42:0; HexCer-AP t18:0/24:0; [M+FA-H]-	2_HexCer-AP(t26:0/16:0)+HCO2 | 2_HexCer-AP(t18:0/24:0)+HCO2 | 1_HexCer-AP(t18:0/24:0)+HCO2	1377676.884 | 902287.95 | 158267.212	HexCer-AP	[M+HCO2]-	Yes	[M+HCO2]-	0.433513	0.528994	0.816392	-0.292665
702.587	11.3553	HexCer-NDS(d17:0/17:0)	0.482322	1.16961	512514	678396	441923	637874	489378	719680	604247	338067	652215	585556	975147	914741		2_HexCer-NDS(d17:0/17:0)+H	1.00057e+06	HexCer-NDS	[M+H]+	Yes	[M+H]+	0.384597	0.482322	1.16961	0.22603
688.501	6.40688	HexCer-NS(d18:1/12:0)	0.13223	1.1106	1.12173e+07	9.29745e+06	1.0304e+07	9.70671e+06	8.15703e+06	1.01395e+07	1.05562e+07	1.05904e+07	1.14994e+07	1.16148e+07	9.64746e+06	1.14196e+07		1_HexCer-NS(d18:1/12:0)+HCO2	61358.4	HexCer-NS	[M+HCO2]-	Yes	[M+HCO2]-|[M+H]+	0.0680595	0.13223	1.1106	0.151343
714.587	11.9138	HexCer-NS(d18:1/17:0)	0.135724	1.2275	1.65256e+07	1.99295e+07	1.28367e+07	1.61792e+07	1.67381e+07	1.77415e+07	2.01868e+07	1.59577e+07	2.09499e+07	1.78777e+07	2.72736e+07	2.04432e+07		1_HexCer-NS(d18:1/17:0)+H | 1_HexCer-NDS(d17:0/18:1)+H	377332.394 | 314476.334	HexCer-NS	[M+H]+	No	[M+H]+	0.0711887	0.135724	1.2275	0.295719
770.649	9.64593	HexCer-NS(d18:1/21:0)	0.0252665	2.92632	501583	820526	830513	644949	994267	447678	1.24753e+06	3.21626e+06	1.98823e+06	2.03931e+06	2.10691e+06	1.80792e+06		2_HexCer-NS(d18:1/21:0)+H	2.32661e+06	HexCer-NS	[M+H]+	Yes	[M+H]+	0.00255968	0.0252665	2.92632	1.54909
696.539	7.28269	HexCer-NS(d18:2/16:1)	0.00881092	0.627747	3.17487e+07	3.94978e+07	2.90732e+07	3.84526e+07	3.28571e+07	3.76888e+07	1.78377e+07	2.46404e+07	1.85086e+07	2.59114e+07	2.52566e+07	1.9244e+07		2_HexCer-NS(d18:2/16:1)+H	1.60479e+07	HexCer-NS	[M+H]+	Yes	[M+H]+	0.000230351	0.00881092	0.627747	-0.671746
712.571	11.2048	HexCer-NS(d18:2/17:0)	0.254179	1.20849	152362	123158	104125	157747	139692	103947	164801	95209.9	176910	131503	199338	176108		2_HexCer-NS(d18:2/17:0)+H	5.70554e+06	HexCer-NS	[M+H]+	Yes	[M+H]+	0.170699	0.254179	1.20849	0.273206
724.571	7.93355	HexCer-NS(d18:2/18:1)	0.00483687	0.715851	6.94443e+07	7.43049e+07	6.62385e+07	7.71653e+07	6.68719e+07	7.37951e+07	4.56471e+07	5.29125e+07	4.53892e+07	5.92144e+07	5.62947e+07	4.67973e+07	HexCer-NS d36:3; HexCer-NS d18:2/18:1; [M+H]+	2_HexCer-NS(d18:2/18:1)+H | 2_HexCer-NS(d18:1/18:2)+H | 2_HexCer-NS(d18:3/18:0)+H | 1_HexCer-NS(d18:2/18:1)+H | 1_HexCer-NS(d18:1/18:2)+H	47148054.82 | 8579157.18 | 5096611.32 | 1145967.7 | 289949.616	HexCer-NS	[M+H]+	Yes	[M+H]+	7.90338e-05	0.00483687	0.715851	-0.482269
752.604	8.5879	HexCer-NS(d18:2/20:1)	0.0252665	0.787497	1.10543e+08	1.05266e+08	104933766	126724561	1.02693e+08	115219947	7.59405e+07	8.59997e+07	7.80607e+07	1.02765e+08	9.80694e+07	8.31488e+07	HexCer-NS d38:3; HexCer-NS d18:2/20:1; [M+H]+	2_HexCer-NS(d18:2/20:1)+H | 2_HexCer-NS(d19:3/19:0)+H | 1_HexCer-NS(d18:2/20:1)+H | 1_HexCer-NS(d19:3/19:0)+H	80427108.27 | 68021917.75 | 3428077.227 | 3038152.348	HexCer-NS	[M+H]+	Yes	[M+H]+	0.0023124	0.0252665	0.787497	-0.344654
780.633	9.29028	HexCer-NS(d18:2/22:1)	0.00125376	0.617208	8.66133e+07	7.47569e+07	9.60977e+07	8.99253e+07	8.44534e+07	8.58842e+07	6.27849e+07	4.9277e+07	4.6722e+07	5.31484e+07	6.20267e+07	4.55885e+07	HexCer-NS d40:3; HexCer-NS d18:2/22:1; [M+H]+			HexCer-NS	[M+H]+	Yes	[M+H]+	1.43404e-05	0.00125376	0.617208	-0.696172
794.65	9.649	HexCer-NS(d18:2/23:1)	0.764763	0.953274	1.05685e+07	1.14005e+07	1.23363e+07	1.77166e+07	1.071e+07	1.17653e+07	9.83289e+06	1.02282e+07	1.01226e+07	1.39426e+07	1.56353e+07	1.12545e+07	HexCer-NS d41:3; HexCer-NS d18:2/23:1; [M+H]+	2_HexCer-NS(d18:2/23:1)+H | 1_HexCer-NS(d18:2/23:1)+H	15007866.858 | 341793.825	HexCer-NS	[M+H]+	Yes	[M+H]+	0.701033	0.764763	0.953274	-0.0690374
808.666	10.079	HexCer-NS(d18:2/24:1)	0.073301	0.860457	1.7227e+08	1.61991e+08	1.62807e+08	1.88581e+08	1.57409e+08	1.78475e+08	1.2652e+08	1.42476e+08	132792048	171928539	1.66349e+08	138918238	HexCer-NS d42:3; HexCer-NS d18:2/24:1; [M+H]+	2_HexCer-NS(d18:2/24:1)+H | 2_HexCer-NS(d18:1/24:2)+H | 2_HexCer-NS(d18:3/24:0)+H | 1_HexCer-NS(d18:2/24:1)+H | 1_HexCer-NS(d19:3/23:0)+H | 1_OxTG(16:0_16:0_13:2(COOH))+NH4	105947621.5 | 17935647.99 | 10567987.25 | 3982224.499 | 2707266.953 | 74086.005	HexCer-NS	[M+H]+	No	[M+H]+	0.027428	0.073301	0.860457	-0.216824
836.697	11.0552	HexCer-NS(d18:2/26:1)	0.134012	0.80766	5.06851e+07	6.20294e+07	4.4109e+07	5.06108e+07	4.36904e+07	6.00852e+07	3.516e+07	4.40868e+07	3.29604e+07	5.3606e+07	5.14496e+07	3.40889e+07	HexCer-NS d44:3; HexCer-NS d18:2/26:1; [M+H]+	2_HexCer-NS(d18:2/26:1)+H | 2_HexCer-NS(d19:3/25:0)+H | 2_HexCer-NS(d18:1/26:2)+H | 1_HexCer-NS(d18:2/26:1)+H	25940686.27 | 22016869.475 | 7193831.43 | 1746460.373	HexCer-NS	[M+H]+	Yes	[M+H]+	0.0698528	0.134012	0.80766	-0.30818
878.743	10.7125	HexCer-NS(d18:2/29:1)	0.067347	2.21628	1.75545e+06	927867	1.90944e+06	1.22732e+06	1.51271e+06	894851	2.7564e+06	1.99875e+06	1.82058e+06	3.43453e+06	2.836e+06	5.3885e+06		2_HexCer-NS(d18:2/29:1)+H	4.14877e+06	HexCer-NS	[M+H]+	Yes	[M+H]+	0.0236595	0.067347	2.21628	1.14814
806.652	9.46394	HexCer-NS(d18:3/24:1)	0.0139173	0.735228	3.89998e+06	4.3641e+06	4.06595e+06	4.21634e+06	3.98277e+06	4.24817e+06	3.68604e+06	2.72287e+06	2.91199e+06	3.40285e+06	2.82809e+06	2.66512e+06		2_HexCer-NS(d18:3/24:1)+H	2.30927e+06	HexCer-NS	[M+H]+	Yes	[M+H]+	0.00063674	0.0139173	0.735228	-0.443737
804.635	8.57133	HexCer-NS(d18:3/24:2)	0.103427	0.61264	2.61309e+06	4.43293e+06	2.11336e+06	3.62976e+06	2.861e+06	1.6886e+06	1.39309e+06	1.1453e+06	2.54829e+06	1.93896e+06	2.31827e+06	1.27849e+06		2_HexCer-NS(d18:3/24:2)+H	476257	HexCer-NS	[M+H]+	Yes	[M+H]+	0.0459677	0.103427	0.61264	-0.706888
698.556	7.50558	HexCer-NS(d19:2/15:0)	0.625972	0.873097	2.43394e+06	3.30698e+06	1.26477e+06	1.15999e+06	2.18093e+06	1.40695e+06	2.032e+06	2.37983e+06	1.19085e+06	1.6465e+06	1.51089e+06	1.50192e+06		2_HexCer-NS(d19:2/15:0)+H	179553	HexCer-NS	[M+H]+	Yes	[M+H]+	0.536986	0.625972	0.873097	-0.195787
446.348	0.987156	LDGTS(14:0/0:0)	0.0310971	0.28386	1.1115e+07	1.12466e+07	2.45842e+07	1.15322e+07	2.01526e+07	1.84389e+07	3.54634e+06	5.84382e+06	3.65813e+06	5.5513e+06	4.36029e+06	4.59429e+06		1_LDGTS(14:0/0:0)	634785	LDGTS	[M+H]+	Yes	[M+H]+	0.00386173	0.0310971	0.28386	-1.81675
474.379	1.60321	LDGTS(16:0/0:0)	0.0863346	2.19028	5.28999e+06	2.73073e+06	3.55481e+06	2.23358e+06	3.56003e+06	8.24821e+06	9.16485e+06	1.58036e+07	8.09223e+06	1.20269e+07	8.12595e+06	2.8956e+06	LDGTS 16:0; [M+H]+	1_LDGTS(16:0/0:0)	472739	LDGTS	[M+H]+	Yes	[M+H]+	0.0355495	0.0863346	2.19028	1.13111
472.364	1.02058	LDGTS(16:1/0:0)	0.249902	1.50189	2.87823e+06	1.16259e+06	1.77474e+06	1.7033e+06	2.19195e+06	4.35461e+06	4.87549e+06	2.84356e+06	3.17576e+06	5.74715e+06	3.04152e+06	1.44127e+06		1_LDGTS(16:1/0:0) | 2_LDGTS(16:1/0:0)	406327.12 | 54311.12	LDGTS	[M+H]+	Yes	[M+H]+	0.166601	0.249902	1.50189	0.586782
488.394	2.16395	LDGTS(17:0/0:0)	0.107313	1.4991	335226	266944	232823	225478	198402	311422	542036	327666	368547	479360	441477	194943		1_LDGTS(17:0/0:0)	9267.3	LDGTS	[M+H]+	Yes	[M+H]+	0.0497987	0.107313	1.4991	0.584097
500.395	1.74742	LDGTS(18:1/0:0)	0.13223	1.56688	8.06238e+06	4.76952e+06	4.91144e+06	5.44574e+06	5.67405e+06	1.19988e+07	6.34397e+06	1.10365e+07	1.48101e+07	1.47531e+07	9.97787e+06	7.10406e+06	LDGTS 18:1; [M+H]+	1_LDGTS(18:1/0:0) | 2_LDGTS(18:1/0:0)	879847.865 | 342956.594	LDGTS	[M+H]+	Yes	[M+H]+	0.0680349	0.13223	1.56688	0.647892
498.379	1.1637	LDGTS(18:2/0:0)	0.495404	1.25492	929802	661541	559964	863205	1.11636e+06	867069	1.40172e+06	865332	818320	1.94806e+06	440056	798516		1_LDGTS(18:2/0:0)	53203.4	LDGTS	[M+H]+	Yes	[M+H]+	0.398266	0.495404	1.25492	0.327591
516.426	6.98133	LDGTS(19:0/0:0)	0.66999	1.1245	627096	920244	1.68046e+06	872245	723234	878078	1.67756e+06	784411	1.19181e+06	1.23267e+06	708456	816260		2_LDGTS(19:0/0:0)	181003	LDGTS	[M+H]+	Yes	[M+H]+	0.594452	0.66999	1.1245	0.169282
508.364	1.58562	LDGTS(19:4/0:0)	0.172387	0.76098	304915	163846	202194	340784	331351	228544	203750	212421	172223	248180	160197	199211		2_LDGTS(19:4/0:0)	173534	LDGTS	[M+H]+	Yes	[M+H]+	0.0985871	0.172387	0.76098	-0.39407
526.411	3.93555	LDGTS(20:2/0:0)	0.0338869	0.580697	3.25018e+06	2.08115e+06	1.88395e+06	2.55255e+06	1.83149e+06	2.32329e+06	1.17708e+06	1.48561e+06	1.43012e+06	1.09448e+06	1.19856e+06	1.69898e+06		2_LDGTS(20:2/0:0)	39952	LDGTS	[M+H]+	Yes	[M+H]+	0.00469538	0.0338869	0.580697	-0.784143
522.378	1.73992	LDGTS(20:4/0:0)	0.344961	1.30196	1.33959e+06	830469	813313	923098	1.01169e+06	1.9858e+06	884618	1.42585e+06	2.116e+06	2.19295e+06	1.33533e+06	1.03396e+06		2_LDGTS(20:4/0:0)	336054	LDGTS	[M+H]+	Yes	[M+H]+	0.258157	0.344961	1.30196	0.38069
572.489	5.36712	LDGTS(23:0/0:0)	0.0515332	0.571113	2.3193e+06	2.0833e+06	2.23484e+06	1.31912e+06	1.32084e+06	1.81505e+06	596642	1.56498e+06	1.51459e+06	357108	988998	1.31272e+06		2_LDGTS(23:0/0:0)	62828.1	LDGTS	[M+H]+	Yes	[M+H]+	0.0157262	0.0515332	0.571113	-0.808151
566.442	5.63515	LDGTS(23:3/0:0)	0.989885	0.99586	230180	349914	160592	333454	367804	274714	357561	135909	353315	273207	281106	308454		2_LDGTS(23:3/0:0)	98171.5	LDGTS	[M+H]+	Yes	[M+H]+	0.98018	0.989885	0.99586	-0.00598449
598.505	6.97561	LDGTS(25:1/0:0)	0.0514093	0.592143	5.89943e+06	5.19323e+06	7.77452e+06	3.94473e+06	3.75813e+06	4.94651e+06	1.86636e+06	3.65891e+06	2.14916e+06	3.52313e+06	3.57053e+06	3.89423e+06		2_LDGTS(25:1/0:0)	181003	LDGTS	[M+H]+	Yes	[M+H]+	0.015056	0.0514093	0.592143	-0.755981
592.458	1.04138	LDGTS(25:4/0:0)	0.0515332	2.26126	432592	120066	206959	258274	498078	240896	795292	854554	840963	218940	480910	782067		2_LDGTS(25:4/0:0)	54311.1	LDGTS	[M+H]+	Yes	[M+H]+	0.0156533	0.0515332	2.26126	1.17713
624.52	3.13511	LDGTS(27:2/0:0)	0.299669	1.34771	267930	534321	304465	247458	305551	479290	192059	762855	378830	480154	546323	522557		2_LDGTS(27:2/0:0)	29916.9	LDGTS	[M+H]+	Yes	[M+H]+	0.210551	0.299669	1.34771	0.430513
622.504	6.42501	LDGTS(27:3/0:0)	0.699499	0.925133	2.97407e+06	2.45224e+06	2.86084e+06	3.2491e+06	1.53992e+06	1.26193e+06	1.79436e+06	2.1909e+06	2.36064e+06	2.65358e+06	2.20437e+06	2.06079e+06		2_LDGTS(27:3/0:0)	261444	LDGTS	[M+H]+	Yes	[M+H]+	0.628635	0.699499	0.925133	-0.112268
618.475	3.58476	LDGTS(27:5/0:0)	0.367136	0.736525	1.08353e+06	1.12274e+06	480219	263446	503337	626793	460191	707320	479882	480987	576141	300552		2_LDGTS(27:5/0:0)	46207.7	LDGTS	[M+H]+	Yes	[M+H]+	0.281351	0.367136	0.736525	-0.441194
632.49	3.10605	LDGTS(28:5/0:0)	0.303275	1.18603	2.33927e+06	1.01036e+06	2.42003e+06	1.81535e+06	1.81172e+06	1.58799e+06	2.27693e+06	2.22675e+06	2.10322e+06	2.0553e+06	1.64066e+06	2.72531e+06		2_LDGTS(28:5/0:0)	29916.9	LDGTS	[M+H]+	Yes	[M+H]+	0.216046	0.303275	1.18603	0.246135
654.567	7.67408	LDGTS(29:1/0:0)	0.0419664	0.763287	1.01294e+08	1.16235e+08	9.12805e+07	1.06702e+08	7.84487e+07	1.15517e+08	7.68386e+07	6.37425e+07	8.66287e+07	7.17627e+07	7.54876e+07	9.07461e+07		2_LDGTS(29:1/0:0)	1.6595e+06	LDGTS	[M+H]+	Yes	[M+H]+	0.00912014	0.0419664	0.763287	-0.389702
666.566	6.05904	LDGTS(30:2/0:0)	0.344961	0.545182	1.10788e+06	109987	2.65029e+06	631561	1.55924e+06	419903	590848	1.07505e+06	467842	504335	367258	526826		2_LDGTS(30:2/0:0)	197574	LDGTS	[M+H]+	Yes	[M+H]+	0.257867	0.344961	0.545182	-0.875189
660.521	2.63842	LDGTS(30:5/0:0)	0.9178	0.975699	372598	115627	452432	266829	290608	264549	382185	277838	268718	252542	212018	326509		2_LDGTS(30:5/0:0)	28469.1	LDGTS	[M+H]+	Yes	[M+H]+	0.895305	0.9178	0.975699	-0.0354921
684.614	8.58387	LDGTS(31:0/0:0)	0.782912	1.10382	1.62452e+07	8.83897e+06	1.00182e+07	3.41591e+06	1.1725e+07	1.79276e+07	1.53755e+07	1.24287e+07	9.78118e+06	1.68514e+07	1.8329e+07	2.48238e+06		2_LDGTS(31:0/0:0)	1.75255e+07	LDGTS	[M+H]+	Yes	[M+H]+	0.720227	0.782912	1.10382	0.142501
698.63	7.68119	LDGTS(32:0/0:0)	0.159296	0.724576	2.5712e+06	3.25318e+06	3.14214e+06	1.8121e+06	2.8035e+06	3.77836e+06	1.8588e+06	2.90718e+06	1.27949e+06	3.13574e+06	2.06089e+06	1.33688e+06		2_LDGTS(32:0/0:0)	1.6595e+06	LDGTS	[M+H]+	Yes	[M+H]+	0.0877169	0.159296	0.724576	-0.46479
694.597	7.27916	LDGTS(32:2/0:0)	0.815986	0.962272	4.66981e+07	6.57625e+07	3.44729e+07	3.62799e+07	3.74516e+07	5.22265e+07	4.69769e+07	5.1505e+07	4.56416e+07	3.92355e+07	3.71738e+07	4.20629e+07		1_LDGTS(32:2/0:0)	1339.21	LDGTS	[M+H]+	Yes	[M+H]+	0.759376	0.815986	0.962272	-0.0554836
692.581	8.59013	LDGTS(32:3/0:0)	0.0203662	0.408232	5.00215e+06	2.53589e+06	2.85841e+06	3.61897e+06	2.95149e+06	3.76094e+06	856228	567849	944182	2.06669e+06	1.55844e+06	2.46839e+06		2_LDGTS(32:3/0:0)	1.74344e+07	LDGTS	[M+H]+	Yes	[M+H]+	0.00166391	0.0203662	0.408232	-1.29254
710.629	7.67718	LDGTS(33:1/0:0)	0.132368	0.736216	772152	1.00112e+06	886193	860907	375926	732925	500273	641742	550279	567079	570805	577932		2_LDGTS(33:1/0:0)	1.66658e+06	LDGTS	[M+H]+	Yes	[M+H]+	0.0685633	0.132368	0.736216	-0.441799
724.644	7.68299	LDGTS(34:1/0:0)	0.356002	0.89502	1.73175e+06	1.81785e+06	1.47719e+06	1.654e+06	1.18428e+06	1.75202e+06	1.08882e+06	1.45598e+06	1.72701e+06	1.439e+06	1.18338e+06	1.71331e+06		2_LDGTS(34:1/0:0)	1.66302e+06	LDGTS	[M+H]+	Yes	[M+H]+	0.271074	0.356002	0.89502	-0.160008
722.629	7.71504	LDGTS(34:2/0:0)	0.99098	1.00289	1.02537e+07	1.53624e+07	8.04149e+06	7.88729e+06	9.87903e+06	1.13377e+07	1.13259e+07	1.40197e+07	1.22361e+07	8.15164e+06	7.88811e+06	9.3212e+06		1_LDGTS(34:2/0:0)	3969.14	LDGTS	[M+H]+	Yes	[M+H]+	0.984334	0.99098	1.00289	0.00415921
718.598	6.86932	LDGTS(34:4/0:0)	0.0929325	0.691314	1.25068e+07	1.89585e+07	9.41195e+06	1.53111e+07	9.47671e+06	1.42018e+07	9.24913e+06	6.99252e+06	1.04406e+07	9.03123e+06	8.49129e+06	1.10083e+07		1_LDGTS(34:4/0:0)	1743.44	LDGTS	[M+H]+	Yes	[M+H]+	0.0402404	0.0929325	0.691314	-0.532586
736.647	9.22412	LDGTS(35:2/0:0)	0.374732	0.75895	1.10376e+06	306634	639431	806345	548362	658625	386120	325699	534287	484160	382820	970645		2_LDGTS(35:2/0:0)	1.27343e+06	LDGTS	[M+H]+	Yes	[M+H]+	0.287785	0.374732	0.75895	-0.397923
746.629	8.38516	LDGTS(36:4/0:0)	0.657767	1.20636	4.45866e+07	1.35981e+07	2.15686e+07	1.06338e+07	3.72047e+07	4.43611e+07	5.93344e+07	1.67499e+07	3.58319e+07	4.7706e+07	4.15276e+07	6.28813e+06		1_LDGTS(36:4/0:0)	1.10269e+06	LDGTS	[M+H]+	Yes	[M+H]+	0.576084	0.657767	1.20636	0.270666
762.66	8.58788	LDGTS(37:3/0:0)	0.0279494	0.515898	2.73066e+06	1.60537e+06	1.61447e+06	2.03088e+06	1.7161e+06	2.14941e+06	824894	545618	708251	1.35712e+06	1.01055e+06	1.66535e+06		2_LDGTS(37:3/0:0)	1.74344e+07	LDGTS	[M+H]+	Yes	[M+H]+	0.00310549	0.0279494	0.515898	-0.954841
409.236	1.80214	LPA(16:0)	0.0798279	0.537937	6.00342e+06	1.98088e+06	6.08974e+06	8.69006e+06	4.92807e+06	6.64538e+06	2.91444e+06	2.35943e+06	3.15415e+06	2.90755e+06	2.68708e+06	4.44881e+06		2_LPA(16:0)-H | 1_LPA(16:0)-H	2297668.415 | 154958.139	LPA	[M-H]-	Yes	[M-H]-	0.0316349	0.0798279	0.537937	-0.89449
433.236	3.86073	LPA(18:0)	0.0826762	0.385344	1.74447e+06	435987	895889	2.16237e+06	820566	1.27124e+06	534677	238309	654324	509642	652478	235346		2_LPA(18:0)-H	665625	LPA	[M-H]-	Yes	[M-H]-	0.0336987	0.0826762	0.385344	-1.37578
482.325	0.978113	LPC(15:0)	0.0866096	0.451772	9.14707e+06	3.92188e+06	5.1649e+06	5.68307e+06	3.0768e+06	1.05888e+07	1.21834e+06	1.98963e+06	3.29121e+06	3.80624e+06	4.1134e+06	2.55989e+06	LPC 15:0; [M+H]+	1_LPC(15:0)+H	298610	LPC	[M+H]+	Yes	[M+H]+	0.0359458	0.0866096	0.451772	-1.14633
540.333	1.30164	LPC(16:0)	0.0808547	0.574412	1.34956e+08	6.03114e+07	8.95319e+07	9.59899e+07	5.38433e+07	1.24741e+08	3.52457e+07	3.51288e+07	7.58584e+07	6.45881e+07	6.74918e+07	4.29981e+07	LPC 16:0; [M+FA-H]-	1_LPC(16:0)+HCO2 | 2_LPC(15:0)+C2H3O2	2708715.773 | 681922.02	LPC	[M+HCO2]-	Yes	[M+HCO2]-|[M+H]+|[M+Na]+	0.0325793	0.0808547	0.574412	-0.799843
538.317	0.855556	LPC(16:1)	0.0832421	0.511481	8.76466e+06	2.927e+06	4.68565e+06	5.22606e+06	3.2166e+06	6.49622e+06	1.68811e+06	2.043e+06	3.33444e+06	3.40279e+06	2.98814e+06	2.56117e+06	LPC 16:1; [M+FA-H]-	1_LPC(16:1)+HCO2	192968	LPC	[M+HCO2]-	Yes	[M+HCO2]-|[M+H]+	0.0341401	0.0832421	0.511481	-0.967247
568.363	2.35552	LPC(18:0)	0.196111	0.632906	3.02738e+07	1.13122e+07	1.67512e+07	1.55688e+07	8.00138e+06	2.28939e+07	8.31162e+06	6.86915e+06	1.53537e+07	1.34012e+07	1.40681e+07	8.3255e+06	LPC 18:0; [M+FA-H]-	1_LPC(18:0)+HCO2	460737	LPC	[M+HCO2]-	Yes	[M+HCO2]-|[M+H]+|[M+Na]+	0.119205	0.196111	0.632906	-0.659937
566.348	1.44476	LPC(18:1)	0.0429897	0.47079	4.80547e+07	1.82217e+07	2.71552e+07	3.29977e+07	2.47144e+07	3.87299e+07	1.02332e+07	1.11314e+07	1.89924e+07	1.88931e+07	1.91468e+07	1.09938e+07	LPC 18:1; [M+FA-H]-	1_LPC(18:1)+HCO2 | 2_LPC(17:1)+C2H3O2 | 1_LPS(21:0)-H	1248762.902 | 412133.139 | 12869.831	LPC	[M+HCO2]-	No	[M+HCO2]-|[M+H]+|[M+Na]+	0.0100999	0.0429897	0.47079	-1.08684
564.332	0.987315	LPC(18:2)	0.0514093	0.412685	7.58445e+07	3.24137e+07	5.56351e+07	6.94936e+07	3.44741e+07	9.59262e+07	1.95573e+07	1.16477e+07	4.07089e+07	2.55423e+07	2.72745e+07	2.5399e+07	LPC 18:2; [M+FA-H]-	1_LPC(18:2)+HCO2 | 1_LPS(21:1)-H	2864854.157 | 33871.324	LPC	[M+HCO2]-	No	[M+HCO2]-|[M+H]+|[M+Na]+	0.0149546	0.0514093	0.412685	-1.27689
562.317	0.731324	LPC(18:3)	0.116718	0.486383	1.10716e+07	2.25977e+06	6.22966e+06	7.43681e+06	3.98186e+06	9.93846e+06	2.46572e+06	1.02822e+06	6.13764e+06	3.11628e+06	2.84735e+06	4.30668e+06	LPC 18:3; [M+FA-H]-	1_LPC(18:3)+HCO2 | 1_LPS(21:2)-H	344405.427 | 3512.079	LPC	[M+HCO2]-	No	[M+HCO2]-|[M+H]+	0.0566427	0.116718	0.486383	-1.03984
582.379	3.19547	LPC(19:0)	0.395726	0.921233	6.31347e+07	5.83493e+07	6.15875e+07	5.21791e+07	6.07154e+07	4.65861e+07	5.51373e+07	4.42621e+07	5.38939e+07	5.07036e+07	6.60251e+07	4.55484e+07	LPC 19:0; [M+FA-H]-	1_LPC(19:0)+HCO2	1.59995e+06	LPC	[M+HCO2]-	Yes	[M+HCO2]-|[M+H]+|[M+Na]+	0.3052	0.395726	0.921233	-0.118362
552.403	4.15375	LPC(20:0)	0.0541383	0.390975	2.12794e+07	7.59129e+06	1.20054e+07	1.19222e+07	6.35908e+06	1.55167e+07	3.2177e+06	2.77018e+06	3.9739e+06	7.47996e+06	7.97464e+06	3.77934e+06	PC 20:0e; PC 14:0e/6:0; [M+H]+	1_LPC(20:0)+H	728425	LPC	[M+H]+	Yes	[M+H]+|[M+Na]+	0.0172909	0.0541383	0.390975	-1.35485
550.387	2.53033	LPC(20:1)	0.153921	0.661885	7.54005e+06	4.81258e+06	6.44353e+06	5.18301e+06	3.22804e+06	8.2265e+06	2.16676e+06	2.40013e+06	6.50052e+06	3.98661e+06	5.40465e+06	2.99436e+06	PC 20:1e; PC 14:1e/6:0; [M+H]+	1_LPC(20:1)+H	318317	LPC	[M+H]+	Yes	[M+H]+	0.0834996	0.153921	0.661885	-0.595349
452.279	1.35096	LPE(16:0)	0.0510361	0.309444	4.73684e+06	2.43075e+06	2.63055e+06	6.40576e+06	1.76064e+06	4.79707e+06	389532	564686	853830	1.23602e+06	2.58248e+06	1.41691e+06	LPE 16:0; [M-H]-	1_LPE(16:0)-H	299731	LPE	[M-H]-	Yes	[M-H]-|[M+H]+	0.0139205	0.0510361	0.309444	-1.69225
476.279	1.01616	LPE(18:2)	0.0886322	0.293784	2.02461e+06	837920	1.17263e+06	3.66269e+06	798896	2.81006e+06	176447	222828	511714	578193	984281	848294	LPE 18:2; [M-H]-	1_LPE(18:2)-H	164875	LPE	[M-H]-	Yes	[M-H]-	0.0375094	0.0886322	0.293784	-1.76717
481.258	0.969137	LPG(16:1)	0.307215	1.46365	4.18567e+06	414989	5.73886e+06	8.02945e+06	4.5803e+06	1.61192e+06	7.94883e+06	2.90371e+06	6.73755e+06	7.76257e+06	3.38978e+06	7.2065e+06	LPG 16:1; [M-H]-			LPG	[M-H]-	Yes	[M-H]-	0.222223	0.307215	1.46365	0.549568
509.289	1.26051	LPG(18:1)	0.0508191	0.447623	4.10666e+07	1.75334e+07	3.01456e+07	5.80553e+07	3.18038e+07	3.63161e+07	2.3218e+07	1.1687e+07	1.58251e+07	2.15238e+07	1.24252e+07	1.15244e+07	LPG 18:1; [M-H]-			LPG	[M-H]-	Yes	[M-H]-	0.0136182	0.0508191	0.447623	-1.15964
507.273	0.823964	LPG(18:2)	0.128452	0.553652	1.7037e+07	3.62342e+06	9.3044e+06	1.85395e+07	1.14115e+07	1.17492e+07	1.00928e+07	3.41436e+06	7.71685e+06	7.68692e+06	3.70253e+06	7.06402e+06	LPG 18:2; [M-H]-			LPG	[M-H]-	Yes	[M-H]-	0.0646698	0.128452	0.553652	-0.852949
571.288	0.995622	LPI(16:0)	0.0915441	0.44702	1.20315e+06	2.17292e+06	1.20246e+06	4.29058e+06	2.39434e+06	2.73255e+06	1.53904e+06	533243	897667	1.01532e+06	1.45278e+06	818435		1_LPI(16:0)-H	38795.4	LPI	[M-H]-	Yes	[M-H]-	0.03934	0.0915441	0.44702	-1.16159
769.511	7.16833	MGDG(14:0_18:3)	0.00122532	0.380058	1.63955e+07	1.34716e+07	1.84903e+07	1.65627e+07	1.5791e+07	2.03994e+07	6.54813e+06	5.75182e+06	5.24319e+06	5.17516e+06	1.01055e+07	5.60402e+06	MGDG 32:3; MGDG 16:1-16:2; [M+FA-H]-|PG 36:4; PG 18:2-18:2; [M-H]-	1_MGDG(14:0_18:3)+HCO2	28664.1	MGDG	[M+HCO2]-	Yes	[M+HCO2]-|[M+NH4]+	1.00108e-05	0.00122532	0.380058	-1.39571
740.529	6.69884	MGDG(14:1_18:3)	0.0514093	0.340489	1.14333e+07	1.16216e+07	1.90418e+07	3.30323e+07	1.36579e+07	2.09952e+07	4.65055e+06	3.51337e+06	7.66587e+06	6.1981e+06	7.75342e+06	7.59825e+06		1_MGDG(14:1_18:3)+NH4 | 3_MGDG(32:4)+NH4	152584.101 | 149318.45	MGDG	[M+NH4]+	Yes	[M+NH4]+	0.014699	0.0514093	0.340489	-1.55432
785.542	7.93564	MGDG(15:0_18:2)	0.0739554	0.732152	5.1168e+06	3.82597e+06	3.10506e+06	4.83501e+06	3.53094e+06	4.40396e+06	2.24438e+06	2.31245e+06	2.75311e+06	3.37441e+06	4.03149e+06	3.45452e+06		1_MGDG(15:0_18:2)+HCO2 | 1_MGDG(16:1_17:1)+HCO2	14895.981 | 13978.456	MGDG	[M+HCO2]-	Yes	[M+HCO2]-	0.0278925	0.0739554	0.732152	-0.449784
775.558	8.73954	MGDG(16:0_16:0)	0.187955	0.238048	1.44206e+08	2.31748e+07	4.37292e+07	2.63804e+07	2.61916e+07	2.92454e+07	7.94938e+06	1.0267e+07	8.02182e+06	1.32308e+07	1.19538e+07	1.83081e+07		1_MGDG(16:0_16:0)+HCO2	896005	MGDG	[M+HCO2]-	Yes	[M+HCO2]-|[M+Na]+	0.112097	0.187955	0.238048	-2.07067
773.543	8.14135	MGDG(16:0_16:1)	0.0198315	0.4308	4.24251e+07	2.66202e+07	2.45042e+07	2.69063e+07	2.40569e+07	2.75447e+07	9.75615e+06	1.31066e+07	9.87896e+06	1.18607e+07	1.54732e+07	1.40468e+07		1_MGDG(16:0_16:1)+HCO2 | 1_MGDG(14:0_18:1)+HCO2	569325.37 | 72852.15	MGDG	[M+HCO2]-	Yes	[M+HCO2]-	0.00141493	0.0198315	0.4308	-1.21491
787.559	8.4393	MGDG(16:0_17:1)	0.159502	0.775631	5.02389e+06	3.26039e+06	2.64102e+06	3.50347e+06	3.14295e+06	2.91799e+06	2.33985e+06	2.71649e+06	1.99247e+06	2.54059e+06	3.33972e+06	2.96334e+06		1_MGDG(16:0_17:1)+HCO2 | 1_MGDG(15:0_18:1)+HCO2 | 1_MGDG(16:1_17:0)+HCO2	39325.27 | 20886.88 | 6290.581	MGDG	[M+HCO2]-	Yes	[M+HCO2]-	0.0883514	0.159502	0.775631	-0.366557
801.575	8.76648	MGDG(16:0_18:1)	0.0798279	0.767502	1.58408e+08	1.49689e+08	1.31613e+08	1.90897e+08	1.29103e+08	1.66178e+08	8.99434e+07	1.32207e+08	9.42509e+07	1.40743e+08	151954048	1.01523e+08	MGDG 34:1; MGDG 16:0-18:1; [M+FA-H]-	1_MGDG(16:0_18:1)+HCO2 | 1_MGDG(16:1_18:0)+HCO2	2590219.32 | 202756.176	MGDG	[M+HCO2]-	Yes	[M+HCO2]-|[M+Na]+	0.0316479	0.0798279	0.767502	-0.381758
772.592	8.23041	MGDG(16:0_18:2)	0.0614384	0.718307	2326138884	1575097530	1525934966	2422014979	1790723501	2356984188	1063081347	1263543016	1398300824	1609187990	1777714999	1505624609		1_MGDG(16:0_18:2)+NH4 | 1_MGDG(16:1_18:1)+NH4 | 3_MGDG(34:2)+NH4 | 1_MGDG(17:1_17:1)+NH4	67647533.1 | 22520740.8 | 12332035.1 | 4116446.319	MGDG	[M+NH4]+	Yes	[M+NH4]+|[M+Na]+	0.0211822	0.0614384	0.718307	-0.477328
797.543	7.80621	MGDG(16:0_18:3)	0.106055	0.604198	1.17013e+08	8.11617e+07	8.63857e+07	2.04208e+08	105712013	1.26142e+08	5.59746e+07	4.60051e+07	8.13081e+07	7.30255e+07	9.41306e+07	8.49544e+07	MGDG 34:3; MGDG 16:0-18:3; [M+FA-H]-	1_MGDG(16:0_18:3)+HCO2 | 1_MGDG(16:1_18:2)+HCO2	2063889.13 | 1292117.56	MGDG	[M+HCO2]-	Yes	[M+HCO2]-|[M+NH4]+	0.0485672	0.106055	0.604198	-0.726908
768.563	6.22468	MGDG(16:0_18:4)	0.363296	0.832204	2.32644e+07	1.04526e+07	1.43092e+07	1.80641e+07	1.42943e+07	1.4678e+07	7.96283e+06	1.13917e+07	1.19136e+07	1.335e+07	1.73624e+07	1.71309e+07		1_MGDG(16:0_18:4)+NH4 | 1_MGDG(16:1_18:3)+NH4 | 3_MGDG(34:4)+NH4	132026.939 | 26058.13 | 19876.187	MGDG	[M+NH4]+	Yes	[M+NH4]+	0.277814	0.363296	0.832204	-0.264991
771.527	7.72101	MGDG(16:1_16:1)	0.00109708	0.44226	2.40886e+07	1.92355e+07	1.88092e+07	2.52113e+07	2.13231e+07	2.2268e+07	6.98012e+06	8.87117e+06	9.41676e+06	9.73871e+06	1.26284e+07	1.02723e+07		1_MGDG(16:1_16:1)+HCO2 | 1_MGDG(14:0_18:2)+HCO2	90012.8 | 34400.833	MGDG	[M+HCO2]-	Yes	[M+HCO2]-|[M+NH4]+	5.38455e-06	0.00109708	0.44226	-1.17703
769.512	7.30051	MGDG(16:1_16:2)	0.0463756	0.419138	6.50801e+06	6.24812e+06	9.92159e+06	1.58509e+07	7.888e+06	9.93076e+06	2.96279e+06	2.37048e+06	5.00361e+06	4.04856e+06	4.90059e+06	4.33133e+06	MGDG 32:3; MGDG 16:1-16:2; [M+FA-H]-|PG 36:4; PG 18:2-18:2; [M-H]-			MGDG	[M+HCO2]-	Yes	[M+HCO2]-	0.0115501	0.0463756	0.419138	-1.2545
767.496	6.71161	MGDG(16:1_16:3)	0.0515209	0.381069	3.91317e+06	4.65815e+06	6.7222e+06	1.17754e+07	5.29849e+06	7.66884e+06	1.89618e+06	1.5046e+06	3.32638e+06	2.5903e+06	3.02119e+06	2.91791e+06	MGDG 32:4; MGDG 16:1-16:3; [M+FA-H]-			MGDG	[M+HCO2]-	Yes	[M+HCO2]-	0.0152374	0.0515209	0.381069	-1.39188
799.559	8.2397	MGDG(16:1_18:1)	0.0310971	0.599825	4.20253e+08	3.08475e+08	2.48715e+08	422783151	2.90838e+08	3.79519e+08	1.54872e+08	1.74391e+08	1.93189e+08	2.27052e+08	2.69174e+08	2.2331e+08	MGDG 34:2; MGDG 16:0-18:2; [M+FA-H]-	1_MGDG(16:1_18:1)+HCO2 | 1_MGDG(16:0_18:2)+HCO2	4617632.1 | 4380371.1	MGDG	[M+HCO2]-	Yes	[M+HCO2]-	0.00378752	0.0310971	0.599825	-0.737386
795.528	7.27721	MGDG(16:1_18:3)	0.17158	0.577254	4.93168e+07	5.99629e+07	6.14497e+07	1.61185e+08	6.61999e+07	9.86312e+07	3.70256e+07	3.11349e+07	5.46612e+07	5.65811e+07	5.93055e+07	4.80397e+07	MGDG 34:4; MGDG 16:2-18:2; [M+FA-H]-	1_MGDG(16:1_18:3)+HCO2	2.19445e+06	MGDG	[M+HCO2]-	Yes	[M+HCO2]-|[M+NH4]+|[M+Na]+	0.0978457	0.17158	0.577254	-0.792722
766.546	6.83877	MGDG(16:1_18:4)	0.173479	0.47221	4.68757e+07	4.72619e+07	5.97906e+07	1.89102e+08	6.73726e+07	1.12028e+08	2.35082e+07	2.32248e+07	5.55672e+07	4.57684e+07	4.41274e+07	5.45009e+07		1_MGDG(16:1_18:4)+NH4 | 1_MGDG(14:1_20:4)+NH4 | 3_MGDG(34:5)+NH4	1165891.201 | 950258.383 | 923616.8	MGDG	[M+NH4]+	Yes	[M+NH4]+	0.0997786	0.173479	0.47221	-1.0825
828.694	10.7152	MGDG(16:1_24:1)	0.11662	0.503252	1.15895e+07	5.9279e+06	7.59014e+06	5.06414e+06	2.85878e+06	7.32809e+06	2.63172e+06	2.9954e+06	1.88112e+06	8.12697e+06	2.7758e+06	1.89953e+06		1_MGDG(16:1_24:1)+NH4-CO | 1_MGDG(24:1_16:1)+NH4-CO | 1_MGDG(18:1_22:1)+NH4-CO | 1_MGDG(22:1_18:1)+NH4-CO	31864.945 | 31864.945 | 10162.679 | 10162.679	MGDG	[M+NH4-CO]+	Yes	[M+NH4-CO]+	0.0564047	0.11662	0.503252	-0.990646
793.512	6.83946	MGDG(16:2_18:3)	0.194533	0.547634	1.51517e+07	1.57073e+07	1.95462e+07	5.62543e+07	2.29354e+07	3.47104e+07	1.05121e+07	8.24746e+06	2.0771e+07	1.634e+07	1.63235e+07	1.77851e+07	MGDG 34:5; MGDG 16:2-18:3; [M+FA-H]-			MGDG	[M+HCO2]-	Yes	[M+HCO2]-	0.116974	0.194533	0.547634	-0.868717
813.574	8.56315	MGDG(17:0_18:2)	0.349289	0.835558	6.96283e+06	3.6288e+06	3.65571e+06	5.22701e+06	4.19271e+06	4.08276e+06	3.43929e+06	2.70872e+06	3.66439e+06	3.59562e+06	4.48514e+06	5.29343e+06		1_MGDG(17:0_18:2)+HCO2 | 1_MGDG(17:1_18:1)+HCO2	103128.537 | 42619.371	MGDG	[M+HCO2]-	Yes	[M+HCO2]-	0.265391	0.349289	0.835558	-0.259188
811.559	7.97476	MGDG(17:1_18:2)	0.270445	0.794173	2.36691e+06	3.23339e+06	2.77084e+06	4.16799e+06	2.25498e+06	3.86016e+06	1.91235e+06	2.21683e+06	2.23596e+06	2.44569e+06	4.00219e+06	2.0017e+06		1_MGDG(17:1_18:2)+HCO2	13271.4	MGDG	[M+HCO2]-	Yes	[M+HCO2]-	0.186041	0.270445	0.794173	-0.332475
829.606	9.48624	MGDG(18:0_18:1)	0.713222	1.04579	5.6219e+06	5.19094e+06	3.64742e+06	5.6907e+06	3.92243e+06	3.89253e+06	4.49866e+06	4.59281e+06	4.20191e+06	5.07567e+06	5.24129e+06	5.63603e+06		1_MGDG(18:0_18:1)+HCO2 | 1_MGDG(16:0_20:1)+HCO2	143822.343 | 29133.408	MGDG	[M+HCO2]-	Yes	[M+HCO2]-|[M+NH4]+	0.642132	0.713222	1.04579	0.0645884
827.59	8.89662	MGDG(18:0_18:2)	0.19318	0.737475	6.37937e+07	4.81815e+07	3.59157e+07	8.13681e+07	3.78159e+07	4.89091e+07	2.97212e+07	3.19229e+07	3.76976e+07	3.85313e+07	4.60925e+07	4.90647e+07	MGDG 36:2; MGDG 18:1-18:1; [M+FA-H]-	1_MGDG(18:0_18:2)+HCO2 | 1_MGDG(18:1_18:1)+HCO2 | 1_MGDG(16:0_20:2)+HCO2	965844.13 | 324214.91 | 67631.071	MGDG	[M+HCO2]-	Yes	[M+HCO2]-|[M+Na]+	0.115845	0.19318	0.737475	-0.439334
798.607	8.40076	MGDG(18:0_18:3)	0.204396	0.681356	7.00846e+07	3.40154e+07	4.3642e+07	9.21904e+07	4.37685e+07	4.60903e+07	2.84056e+07	2.03484e+07	4.4407e+07	3.43382e+07	4.24403e+07	5.47656e+07		1_MGDG(18:0_18:3)+NH4 | 1_MGDG(18:1_18:2)+NH4 | 1_MGDG(16:0_20:3)+NH4 | 3_MGDG(36:3)+NH4 | 1_MGDG(16:1_20:2)+NH4	2065153.84 | 1112773.661 | 342411.045 | 340615.22 | 283210.525	MGDG	[M+NH4]+	Yes	[M+NH4]+	0.125961	0.204396	0.681356	-0.55352
800.623	8.8895	MGDG(18:1_18:1)	0.184573	0.727425	2.64664e+08	1.54904e+08	1.55138e+08	2.80023e+08	1.39371e+08	1.82979e+08	9.43642e+07	101951381	1.40444e+08	1.46526e+08	1.71556e+08	2.01395e+08		1_MGDG(18:1_18:1)+NH4 | 1_MGDG(18:0_18:2)+NH4 | 1_MGDG(16:1_20:1)+NH4 | 1_MGDG(16:0_20:2)+NH4 | 3_MGDG(36:2)+NH4	4824313.05 | 3808088.55 | 1397728.67 | 1383136.55 | 1363123.85	MGDG	[M+NH4]+	Yes	[M+NH4]+	0.108271	0.184573	0.727425	-0.459129
825.574	8.26604	MGDG(18:1_18:2)	0.22146	0.622882	6.27024e+07	7.06194e+07	5.19531e+07	1.53913e+08	4.21671e+07	8.26455e+07	3.4263e+07	4.23034e+07	4.53862e+07	5.31119e+07	75443098	3.851e+07		1_MGDG(18:1_18:2)+HCO2 | 1_MGDG(18:0_18:3)+HCO2	1060213.96 | 71317.509	MGDG	[M+HCO2]-	Yes	[M+HCO2]-|[M+NH4]+|[M+Na]+	0.142936	0.22146	0.622882	-0.68297
823.558	7.7967	MGDG(18:2_18:2)	0.1784	0.624623	1.20187e+08	1.23056e+08	1.00008e+08	2.85329e+08	1.14113e+08	1.6494e+08	7.18904e+07	6.7113e+07	1.03646e+08	1.03792e+08	1.28286e+08	9.22007e+07	MGDG 36:4; MGDG 18:2-18:2; [M+FA-H]-	1_MGDG(18:2_18:2)+HCO2 | 1_MGDG(18:1_18:3)+HCO2	2933776.47 | 331559.65	MGDG	[M+HCO2]-	Yes	[M+HCO2]-|[M+NH4]+	0.104142	0.1784	0.624623	-0.678943
821.544	7.37481	MGDG(18:2_18:3)	0.138993	0.547657	6.95965e+07	5.27822e+07	5.18169e+07	1.58049e+08	6.79589e+07	9.72925e+07	3.03895e+07	2.75839e+07	5.51715e+07	4.68876e+07	5.90089e+07	5.3416e+07	MGDG 36:5; MGDG 18:2-18:3; [M+FA-H]-	1_MGDG(18:2_18:3)+HCO2	6.0835e+06	MGDG	[M+HCO2]-	Yes	[M+HCO2]-|[M+Na]+	0.0731305	0.138993	0.547657	-0.868654
853.606	8.88068	MGDG(18:2_20:1)	0.66999	0.895972	1.68149e+06	1.79174e+06	1.39385e+06	3.40038e+06	1.28052e+06	2.22544e+06	1.28216e+06	1.16209e+06	2.08513e+06	1.91318e+06	2.27811e+06	1.82798e+06		1_MGDG(18:2_20:1)+HCO2	80615.6	MGDG	[M+HCO2]-	Yes	[M+HCO2]-|[M+NH4]+	0.592511	0.66999	0.895972	-0.158474
854.708	11.0542	MGDG(18:2_24:1)	0.13913	0.819458	3.95264e+08	4.71017e+08	3.45033e+08	3.88912e+08	3.39275e+08	4.61556e+08	2.78638e+08	3.45777e+08	2.57167e+08	4.12376e+08	4.00429e+08	2.73177e+08		1_MGDG(18:2_24:1)+NH4-CO | 1_MGDG(24:1_18:2)+NH4-CO	64680.675 | 64680.675	MGDG	[M+NH4-CO]+	Yes	[M+NH4-CO]+	0.0734299	0.13913	0.819458	-0.287259
819.528	6.94582	MGDG(18:3_18:3)	0.208298	0.513185	6.76713e+07	5.64332e+07	8.52676e+07	2.57797e+08	9.13651e+07	1.31767e+08	3.7672e+07	2.86243e+07	8.82433e+07	4.5838e+07	6.67782e+07	8.7096e+07	MGDG 36:6; MGDG 18:3-18:3; [M+FA-H]-	1_MGDG(18:3_18:3)+HCO2	6.47356e+06	MGDG	[M+HCO2]-	Yes	[M+HCO2]-|[M+NH4]+|[M+Na]+	0.131037	0.208298	0.513185	-0.96245
839.589	8.70539	MGDG(18:3_19:0)	0.679956	1.18858	3.57374e+06	1.14767e+06	2.13389e+06	871130	2.05759e+06	1.82008e+06	2.77728e+06	612720	2.68199e+06	1.12003e+06	2.09829e+06	4.50214e+06		1_MGDG(18:3_19:0)+HCO2	6874.23	MGDG	[M+HCO2]-	Yes	[M+HCO2]-	0.606627	0.679956	1.18858	0.249245
764.532	6.3695	MGDG(34:6)	0.302039	0.516914	1.23165e+07	1.47017e+07	3.06768e+07	9.06285e+07	2.5865e+07	4.23668e+07	1.0876e+07	6.50316e+06	3.45042e+07	1.37577e+07	1.74405e+07	2.88588e+07		3_MGDG(34:6)+NH4	390868	MGDG	[M+NH4]+	Yes	[M+NH4]+	0.212711	0.302039	0.516914	-0.952005
482.288	1.15292	OxLPC(14:0(CHO))	0.0230076	0.433686	988807	502002	732094	922663	575455	879044	291442	303205	339817	409434	425327	225758		2_OxLPC(14:0(CHO))+H | 2_OxLPC(14:1(OH))+H	3456612 | 3456612	OxLPC	[M+H]+	Yes	[M+H]+	0.0019173	0.0230076	0.433686	-1.20528
536.335	0.429968	OxLPC(18:2(OH))	0.0398149	0.451024	3.45688e+07	1.9282e+07	3.3671e+07	3.13006e+07	2.41373e+07	5.03238e+07	1.29741e+07	8.64627e+06	1.96014e+07	1.52859e+07	16200035	1.44679e+07		2_OxLPC(18:2(OH))+H | 2_OxLPC(18:1(Ke))+H | 1_OxLPC(18:2(OH))+H | 1_OxLPC(18:1(Ke))+H	4687712.44 | 4687712.44 | 2012535.56 | 2012535.56	OxLPC	[M+H]+	Yes	[M+H]+	0.00813646	0.0398149	0.451024	-1.14872
552.33	0.406954	OxLPC(18:2(OOH))	0.0463756	0.3174	4.06597e+06	2.12961e+06	5.32728e+06	4.06912e+06	2.20282e+06	6.73095e+06	1.53119e+06	758487	1.72383e+06	1.09179e+06	1.32031e+06	1.35888e+06		2_OxLPC(18:2(OOH))+H | 2_OxLPC(18:1(KeOH))+H	4688577.43 | 4688577.43	OxLPC	[M+H]+	Yes	[M+H]+	0.0115239	0.0463756	0.3174	-1.65562
584.32	0.454506	OxLPC(18:2(OOOO))	0.253872	0.644575	647013	469863	309122	1.37238e+06	591865	907550	516724	330656	707035	467505	335665	412666		2_OxLPC(18:2(OOOO))+H	4.64932e+06	OxLPC	[M+H]+	Yes	[M+H]+	0.170078	0.253872	0.644575	-0.633579
534.319	0.441993	OxLPC(18:3(OH))	0.047859	0.468194	3.52615e+07	1.54624e+07	2.78932e+07	2.34914e+07	1.93061e+07	4.06085e+07	1.09439e+07	7.40208e+06	1.88479e+07	1.33859e+07	1.24359e+07	1.28426e+07		2_OxLPC(18:3(OH))+H | 2_OxLPC(18:2(Ke))+H | 1_OxLPC(18:3(OH))+H | 1_OxLPC(18:2(Ke))+H	4963245.83 | 4963245.83 | 1693496.1 | 1693496.1	OxLPC	[M+H]+	Yes	[M+H]+	0.0125122	0.047859	0.468194	-1.09482
582.377	2.46019	OxLPC(20:1(OO))	0.259739	0.733659	1.77059e+06	1.80494e+06	3.51266e+06	1.78781e+06	1.84174e+06	3.5116e+06	1.06389e+06	2.38842e+06	1.86281e+06	1.61418e+06	1.17722e+06	2.33296e+06		2_OxLPC(20:1(OO))+H	6.19826e+06	OxLPC	[M+H]+	Yes	[M+H]+	0.175706	0.259739	0.733659	-0.446819
606.379	1.71045	OxLPC(22:3(OO))	0.242684	0.809292	667856	472602	918845	733057	521388	882952	440760	538097	466077	586149	704195	661074		2_OxLPC(22:3(OO))+H | 2_OxLPC(22:2(KeOH))+H	5291041.077 | 5291041.077	OxLPC	[M+H]+	Yes	[M+H]+	0.159806	0.242684	0.809292	-0.305269
638.44	1.83242	OxLPC(24:1(OO))	0.0880808	0.620859	1.55935e+07	1.18974e+07	1.944e+07	1.13087e+07	1.10103e+07	2.23596e+07	4.04017e+06	1.1598e+07	1.32113e+07	7.22856e+06	1.02351e+07	1.05634e+07		1_OxLPC(24:1(OO))+H	1.30186e+06	OxLPC	[M+H]+	Yes	[M+H]+	0.0370936	0.0880808	0.620859	-0.687663
820.571	6.62922	OxPC(16:0_18:1(OH))	0.156227	0.325752	2.0233e+06	1.91248e+06	8.40313e+06	1.52689e+06	4.24354e+06	2.33305e+06	521400	1.52333e+06	1.3369e+06	809854	1.34857e+06	1.11909e+06		1_OxPC(16:0_18:1(OH))+HCO2 | 1_OxPC(16:0_18:1(1O))+HCO2 | 1_OxPC(16:0_18:0(1O(1Cyc)))+HCO2	535257.892 | 517106.788 | 512712.283	OxPC	[M+HCO2]-	Yes	[M+HCO2]-	0.0852614	0.156227	0.325752	-1.61815
852.562	3.04265	OxPC(16:0_18:1(OOO))	0.0398149	0.493413	3.98078e+07	2.41911e+07	3.61762e+07	1.86333e+07	2.20273e+07	3.86234e+07	6.04742e+06	1.57772e+07	1.93435e+07	1.35431e+07	1.78754e+07	1.5961e+07		1_OxPC(16:0_18:1(OOO))+HCO2 | 1_OxPC(16:0_18:1(3O))+HCO2	566114.829 | 526243.603	OxPC	[M+HCO2]-	Yes	[M+HCO2]-	0.00852246	0.0398149	0.493413	-1.01913
834.552	5.47756	OxPC(16:0_18:2(2O))	0.283484	0.648243	3.69632e+06	2.96601e+06	9.51722e+06	2.83378e+06	3.51842e+06	6.16011e+06	1.48654e+06	3.94955e+06	2.92402e+06	1.81989e+06	3.74263e+06	4.67666e+06		1_OxPC(16:0_18:2(2O))+HCO2 | 1_OxPC(16:0_18:2(OOH))+HCO2 | 1_OxPC(16:0_18:1(KeOH))+HCO2	210686.634 | 209541.607 | 208227.433	OxPC	[M+HCO2]-	Yes	[M+HCO2]-	0.197411	0.283484	0.648243	-0.625394
818.556	6.11637	OxPC(16:0_18:2(OH))	0.219377	0.742086	8.50535e+07	3.57915e+07	6.58674e+07	3.72311e+07	5.86747e+07	6.78399e+07	2.63238e+07	4.14373e+07	4.22317e+07	4.67224e+07	6.44699e+07	3.88849e+07	OxPC 34:1+1O(1Cyc); OxPC 16:0-18:1+1O(1Cyc); [M+FA-H]-	1_OxPC(16:0_18:2(OH))+HCO2 | 1_OxPC(16:0_18:1(Ke))+HCO2 | 1_OxPC(16:0_18:2(1O))+HCO2 | 1_OxPC(16:0_18:1(1O(1Cyc)))+HCO2	2793616.138 | 2765742.988 | 2719763.421 | 2638686.671	OxPC	[M+HCO2]-	Yes	[M+HCO2]-	0.140738	0.219377	0.742086	-0.430342
850.547	2.52015	OxPC(16:0_18:2(OOO))	0.52191	0.839665	6.42022e+06	3.09952e+06	6.40715e+06	4.26481e+06	3.4614e+06	5.75281e+06	1.93442e+06	2.87846e+06	6.34938e+06	3.186e+06	4.37146e+06	5.97139e+06		2_OxPC(16:0_18:2(OOO))+HCO2 | 1_OxPC(16:0_18:2(OOO))+HCO2	3161088.487 | 109828	OxPC	[M+HCO2]-	Yes	[M+HCO2]-	0.424692	0.52191	0.839665	-0.252114
816.541	6.15838	OxPC(16:0_18:3(OH))	0.0793479	0.578398	4.18717e+07	2.12168e+07	3.51958e+07	1.63394e+07	2.20506e+07	3.36232e+07	8.22991e+06	1.71793e+07	1.81976e+07	1.74025e+07	1.88754e+07	1.8615e+07		1_OxPC(16:0_18:3(OH))+HCO2 | 1_OxPC(16:0_18:2(Ke))+HCO2 | 1_OxPC(16:0_18:3(1O))+HCO2 | 1_OxPC(18:1_16:1(CHO))+HCO2 | 1_OxPC(18:1_16:1(Ke))+HCO2	2260540.593 | 2260540.593 | 2163100.21 | 191584.031 | 180636.621	OxPC	[M+HCO2]-	Yes	[M+HCO2]-	0.0307803	0.0793479	0.578398	-0.789866
816.541	5.78472	OxPC(16:1_18:2(OH))	0.660018	0.884049	2.02188e+07	8.77714e+06	2.28159e+07	1.28057e+07	1.26291e+07	1.91262e+07	6.37436e+06	8.71037e+06	1.86243e+07	1.26049e+07	1.88909e+07	1.99935e+07		2_OxPC(16:1_18:2(OH))+HCO2 | 2_OxPC(16:1_18:1(Ke))+HCO2 | 1_OxPC(16:0_18:3(OH))+HCO2 | 1_OxPC(16:0_18:2(Ke))+HCO2 | 1_OxPC(16:0_18:3(1O))+HCO2	2198001.727 | 2162381.487 | 486356.926 | 486356.926 | 483586.179	OxPC	[M+HCO2]-	Yes	[M+HCO2]-	0.579283	0.660018	0.884049	-0.177801
792.539	6.29355	OxPC(18:0_14:0(CHO))	0.186637	0.406613	94413.7	139607	429190	111283	138412	110462	41834.5	95215.2	77039.8	54389.4	86720.1	60915.5		2_OxPC(18:0_14:0(CHO))+HCO2 | 2_OxPC(18:0_14:1(OH))+HCO2	1113617.51 | 1054204.52	OxPC	[M+HCO2]-	Yes	[M+HCO2]-	0.111006	0.186637	0.406613	-1.29827
880.593	4.90722	OxPC(18:0_18:1(OOO))	0.047859	0.443587	7.71559e+06	4.25466e+06	7.12052e+06	3.13232e+06	3.60176e+06	7.005e+06	965807	2.42877e+06	3.12685e+06	2.36721e+06	2.70873e+06	2.96554e+06		1_OxPC(18:0_18:1(OOO))+HCO2 | 1_OxPC(18:0_18:1(3O))+HCO2	178055.67 | 168979.58	OxPC	[M+HCO2]-	Yes	[M+HCO2]-	0.0124451	0.047859	0.443587	-1.17271
846.588	6.79115	OxPC(18:0_18:2(OH))	0.260927	0.761205	9.97523e+06	1.14882e+07	1.18504e+07	1.06939e+07	9.04419e+06	1.99469e+07	4.81187e+06	7.57125e+06	1.21108e+07	8.4027e+06	1.09936e+07	1.16768e+07	OxPC 36:1+1O(1Cyc); OxPC 18:0-18:1+1O(1Cyc); [M+FA-H]-	1_OxPC(18:0_18:2(OH))+HCO2 | 1_OxPC(18:0_18:1(Ke))+HCO2 | 1_OxPC(18:0_18:2(1O))+HCO2 | 1_OxPC(18:0_18:1(1O(1Cyc)))+HCO2	919806.496 | 911162.361 | 903865.695 | 877058.735	OxPC	[M+HCO2]-	Yes	[M+HCO2]-	0.176935	0.260927	0.761205	-0.393643
844.572	6.50717	OxPC(18:0_18:3(1O))	0.870107	0.942448	4.31576e+06	1.83048e+06	5.64963e+06	2.86357e+06	1.77331e+06	3.4024e+06	1.47258e+06	2.41339e+06	4.61036e+06	2.30125e+06	3.06163e+06	4.83439e+06		1_OxPC(18:0_18:3(1O))+HCO2 | 1_OxPC(18:0_18:3(OH))+HCO2 | 1_OxPC(18:0_18:2(Ke))+HCO2 | 1_OxPC(18:1_18:2(OH))+HCO2 | 1_OxPC(18:1_18:1(Ke))+HCO2 | 1_OxPC(18:1_18:1(1O(1Cyc)))+HCO2 | 1_OxPC(18:1_18:2(1O))+HCO2	157497.167 | 156677.653 | 156677.653 | 49102.19 | 49102.19 | 45158.176 | 45158.176	OxPC	[M+HCO2]-	Yes	[M+HCO2]-	0.821768	0.870107	0.942448	-0.0855148
844.572	7.01104	OxPC(18:0_18:3(OH))	0.143754	0.590343	1.22459e+06	1.18197e+06	2.09923e+06	729634	660254	1.66883e+06	412965	603134	1.16904e+06	617626	740393	922495		1_OxPC(18:0_18:3(OH))+HCO2 | 1_OxPC(18:0_18:2(Ke))+HCO2 | 1_OxPC(18:0_18:3(1O))+HCO2	98599.656 | 98599.656 | 97074.77	OxPC	[M+HCO2]-	Yes	[M+HCO2]-	0.0765751	0.143754	0.590343	-0.760375
844.572	6.15699	OxPC(18:1_18:2(OH))	0.0398149	0.585421	1.1533e+07	7.41853e+06	1.40707e+07	1.01501e+07	1.00736e+07	1.36453e+07	3.6296e+06	4.66371e+06	8.87611e+06	5.1652e+06	9.49498e+06	7.32992e+06	OxPC 36:2+1O(1Cyc); OxPC 18:1-18:1+1O(1Cyc); [M+FA-H]-	1_OxPC(18:1_18:2(OH))+HCO2 | 1_OxPC(18:1_18:1(Ke))+HCO2 | 1_OxPC(18:1_18:2(1O))+HCO2 | 1_OxPC(18:1_18:1(1O(1Cyc)))+HCO2 | 1_OxPC(18:2_18:1(OH))+HCO2	456205.666 | 450337.472 | 446292.834 | 434545.274 | 125013.741	OxPC	[M+HCO2]-	Yes	[M+HCO2]-	0.00834745	0.0398149	0.585421	-0.772454
832.535	7.66679	OxPC(18:2(OH)_16:1(OH))	0.8374	1.05201	2.43929e+06	1.57296e+06	1.87485e+06	2.16436e+06	1.77341e+06	2.49644e+06	1.29376e+06	1.57791e+06	1.43246e+06	2.37774e+06	3.11763e+06	3.16267e+06		2_OxPC(18:2(OH)_16:1(OH))+HCO2 | 2_OxPC(16:1(OH)_18:1(Ke))+HCO2	1177802.908 | 1177802.908	OxPC	[M+HCO2]-	Yes	[M+HCO2]-	0.785834	0.8374	1.05201	0.0731522
858.552	2.07988	OxPC(18:2(OH)_18:2(OH))	0.968211	1.011	677516	750361	1.27834e+06	954563	732768	1.11582e+06	479305	1.02772e+06	1.18788e+06	651698	1.26983e+06	953565		2_OxPC(18:2(OH)_18:2(OH))+HCO2 | 2_OxPC(18:2(OH)_18:1(Ke))+HCO2 | 2_OxPC(18:1(Ke)_18:1(Ke))+HCO2	734692.171 | 734692.171 | 734692.171	OxPC	[M+HCO2]-	Yes	[M+HCO2]-	0.950809	0.968211	1.011	0.0157881
842.557	5.58932	OxPC(18:2_18:2(OH))	0.167492	0.650553	1.86372e+07	1.65989e+07	2.82363e+07	2.53067e+07	1.52205e+07	3.62709e+07	8.38998e+06	7.02358e+06	2.44228e+07	1.16485e+07	1.95835e+07	2.01851e+07		2_OxPC(18:2_18:2(OH))+HCO2 | 2_OxPC(18:2_18:1(Ke))+HCO2 | 1_OxPC(18:2_18:2(OH))+HCO2 | 1_OxPC(18:2_18:1(Ke))+HCO2	4385119.072 | 4351431.362 | 684465.641 | 678716.327	OxPC	[M+HCO2]-	Yes	[M+HCO2]-	0.0941461	0.167492	0.650553	-0.620261
840.542	5.65834	OxPC(18:2_18:3(OH))	0.135724	0.640166	3.9119e+06	4.01992e+06	5.90191e+06	5.69332e+06	3.37981e+06	7.82607e+06	1.87141e+06	1.68259e+06	5.35318e+06	2.48141e+06	4.19837e+06	4.08721e+06		1_OxPC(18:2_18:3(OH))+HCO2 | 1_OxPC(18:2_18:2(Ke))+HCO2	268519.396 | 268519.396	OxPC	[M+HCO2]-	Yes	[M+HCO2]-	0.0711535	0.135724	0.640166	-0.643482
624.388	2.00189	OxPE(16:0_9:0(COOH))	0.0429043	0.350564	169454	105197	197851	167946	134886	317696	48004	71707.7	42422.8	49809.4	74697.7	96536.2		1_OxPE(16:0_9:0(COOH))+H | 1_OxLPC(22:2(OOO))+H	24369.4 | 1636.637	OxPE	[M+H]+	No	[M+H]+	0.00974461	0.0429043	0.350564	-1.51225
763.512	6.44442	OxPG(16:0_18:0	0.0397953	0.340401	669161	605818	1.42352e+06	640988	707583	795380	195021	529568	212889	315289	214546	181063	OxPG 34:0+1O(1Cyc); OxPG 16:0-18:0+1O(1Cyc); [M-H]-			OxPG	[M-H]-	Yes	[M-H]-	0.00643747	0.0397953	0.340401	-1.55469
763.514	6.82699	OxPG(16:0_18:0(1O(1Cyc)))	0.0541383	0.443	1.19446e+06	1.19059e+06	2.56576e+06	1.14195e+06	1.19483e+06	1.63651e+06	478545	1.48815e+06	372699	706210	569638	338138		1_OxPG(16:0_18:0(1O(1Cyc)))-H | 1_OxPG(16:0_18:1(1O))-H	134828.71 | 134828.71	OxPG	[M-H]-	Yes	[M-H]-	0.0174269	0.0541383	0.443	-1.17462
763.514	6.29403	OxPG(16:0_18:1(1O))	0.129651	0.334542	1.01549e+07	9.25694e+06	3.83027e+07	1.00977e+07	1.69845e+07	1.19414e+07	3.60253e+06	8.82152e+06	4.20871e+06	6.13694e+06	5.02934e+06	4.56391e+06	OxPG 34:0+1O(1Cyc); OxPG 16:0-18:0+1O(1Cyc); [M-H]-	1_OxPG(16:0_18:1(1O))-H | 1_OxPG(16:0_18:0(1O(1Cyc)))-H	2624115.543 | 2614498.7	OxPG	[M-H]-	Yes	[M-H]-	0.0660966	0.129651	0.334542	-1.57974
779.51	6.3131	OxPG(16:0_18:1(2O))	0.0444917	0.191184	3.74559e+06	1.01726e+06	6.57217e+06	4.80162e+06	2.53961e+06	3.62722e+06	425117	728664	510821	1.43938e+06	540158	619910		1_OxPG(16:0_18:1(2O))-H	184816	OxPG	[M-H]-	Yes	[M-H]-	0.0109048	0.0444917	0.191184	-2.38697
795.505	2.33609	OxPG(16:0_18:1(3O))	0.0716174	0.573193	1.7495e+07	8.85977e+06	1.46423e+07	7.63174e+06	9.04841e+06	1.17843e+07	3.50764e+06	1.04092e+07	5.73328e+06	7.87099e+06	6.16626e+06	6.12747e+06	OxPG 34:1+3O; OxPG 16:0-18:1+3O; [M-H]-	1_OxPG(16:0_18:1(3O))-H	210752	OxPG	[M-H]-	Yes	[M-H]-	0.0265411	0.0716174	0.573193	-0.802906
761.498	5.80619	OxPG(16:0_18:2(1O))	0.048468	0.599247	5.67098e+07	2.52808e+07	4.63135e+07	3.64119e+07	3.43614e+07	41567493	1.53152e+07	2.65465e+07	2.18447e+07	2.83198e+07	2.34925e+07	2.86869e+07	OxPG 34:1+1O(1Cyc); OxPG 16:0-18:1+1O(1Cyc); [M-H]-	1_OxPG(16:0_18:2(1O))-H | 1_OxPG(16:0_18:1(1O(1Cyc)))-H	1338220.61 | 1321715.6	OxPG	[M-H]-	Yes	[M-H]-	0.0128298	0.048468	0.599247	-0.738777
759.482	5.85036	OxPG(16:0_18:3(1O))	0.0793479	0.525621	2.03035e+07	8.44982e+06	1.68424e+07	8.0589e+06	9.92722e+06	1.18561e+07	3.84634e+06	9.25968e+06	5.05982e+06	7.1951e+06	6.05617e+06	8.23462e+06		1_OxPG(16:0_18:3(1O))-H	962741	OxPG	[M-H]-	Yes	[M-H]-	0.0310373	0.0793479	0.525621	-0.927905
849.507	5.63065	OxPI(16:0_18:2	0.18585	0.752939	4.93249e+06	4.31093e+06	8.11085e+06	7.33695e+06	5.47302e+06	7.98368e+06	3.05649e+06	3.633e+06	4.38292e+06	5.30744e+06	5.2807e+06	7.06251e+06	OxPI 34:2+1O; OxPI 16:0-18:2+1O; [M-H]-			OxPI	[M-H]-	Yes	[M-H]-	0.109324	0.18585	0.752939	-0.409395
896.754	10.4168	OxTG(16:0_16:0_18:2(OOO))	0.680478	0.852397	5.72016e+06	1.909e+06	5.66958e+06	2.32621e+06	5.63469e+06	4.72769e+06	1.85671e+06	7.96573e+06	1.33182e+06	4.3972e+06	3.49092e+06	3.10916e+06		1_OxTG(16:0_16:0_18:2(OOO))+NH4	15140	OxTG	[M+NH4]+	Yes	[M+NH4]+	0.608205	0.680478	0.852397	-0.230402
862.75	12.5754	OxTG(16:0_16:0_18:3(OH))	0.00125376	2.14214	1.97944e+07	1.3079e+07	1.56646e+07	9.72912e+06	1.9299e+07	1.47912e+07	3.06894e+07	3.00921e+07	3.31917e+07	4.02657e+07	2.96577e+07	3.39455e+07		1_OxTG(16:0_16:0_18:3(OH))+NH4 | 1_OxTG(16:0_16:0_18:2(Ke))+NH4 | 2_OxTG(16:0_16:0_18:3(OH))+NH4 | 2_OxTG(16:0_16:0_18:2(Ke))+NH4	769572.1 | 769572.1 | 541059.1 | 541059.1	OxTG	[M+NH4]+	Yes	[M+NH4]+	1.4322e-05	0.00125376	2.14214	1.09905
756.635	9.49892	OxTG(16:0_16:0_9:0(COOH))	0.0179154	2.30477	1.06722e+07	1.23049e+07	2.1424e+07	6.07566e+06	2.079e+07	1.40567e+07	3.06175e+07	4.64462e+07	3.41681e+07	3.06558e+07	2.25999e+07	3.21631e+07		1_OxTG(16:0_16:0_9:0(COOH))+NH4 | 2_OxTG(16:0_16:0_9:0(COOH))+NH4	659528.4 | 504580	OxTG	[M+NH4]+	Yes	[M+NH4]+	0.0010941	0.0179154	2.30477	1.20462
890.78	13.256	OxTG(16:0_18:0_18:3(OH))	0.00559114	1.85821	6.02392e+06	5.09596e+06	5.90749e+06	3.41109e+06	6.07906e+06	4.5092e+06	9.13495e+06	9.84882e+06	9.33688e+06	1.1726e+07	7.53533e+06	1.00722e+07		1_OxTG(16:0_18:0_18:3(OH))+NH4 | 1_OxTG(16:0_18:0_18:2(Ke))+NH4	199793.4 | 199793.4	OxTG	[M+NH4]+	Yes	[M+NH4]+	0.000118766	0.00559114	1.85821	0.893915
784.666	10.2916	OxTG(16:0_18:0_9:0(COOH))	0.0176139	2.36508	2.80074e+06	2.04316e+06	3.92105e+06	1.19839e+06	2.97293e+06	1.76432e+06	5.655e+06	7.54859e+06	6.47021e+06	5.38369e+06	3.39548e+06	6.31504e+06		1_OxTG(16:0_18:0_9:0(COOH))+NH4 | 2_OxTG(16:0_18:0_9:0(COOH))+NH4	166310.79 | 166043.26	OxTG	[M+NH4]+	Yes	[M+NH4]+	0.000978547	0.0176139	2.36508	1.24189
888.764	12.5812	OxTG(16:0_18:1_18:3(OH))	0.264735	1.21275	2.11462e+07	2.39549e+07	1.73282e+07	9.08031e+06	2.58109e+07	1.93006e+07	1.98358e+07	2.29798e+07	1.99391e+07	2.8973e+07	2.65317e+07	2.31728e+07		1_OxTG(16:0_18:1_18:3(OH))+NH4 | 1_OxTG(16:0_18:1_18:2(Ke))+NH4 | 1_OxTG(16:0_18:2_18:2(OH))+NH4 | 1_OxTG(16:0_18:2_18:1(Ke))+NH4	207344 | 207344 | 67894.498 | 67894.498	OxTG	[M+NH4]+	Yes	[M+NH4]+	0.181681	0.264735	1.21275	0.278283
782.648	9.62957	OxTG(16:0_18:1_9:0(COOH))	0.466414	1.2338	6.54826e+06	1.26706e+07	8.46788e+06	4.09156e+06	1.18251e+07	6.82707e+06	1.2582e+07	1.36563e+07	5.66815e+06	1.18449e+07	1.33529e+07	5.11685e+06		1_OxTG(16:0_18:1_9:0(COOH))+NH4 | 1_OxTG(16:0_16:0_11:1(COOH))+NH4 | 1_OxTG(16:1_18:0_9:0(COOH))+NH4	132930.56 | 67999.429 | 43422.379	OxTG	[M+NH4]+	Yes	[M+NH4]+	0.369625	0.466414	1.2338	0.303108
794.648	9.24107	OxTG(16:0_18:2_10:0(COOH))	0.1784	0.791431	781640	1.29192e+06	827871	1.19269e+06	870816	980676	560234	572875	1.00726e+06	891949	944384	728841		1_OxTG(16:0_18:2_10:0(COOH))+NH4	21294.2	OxTG	[M+NH4]+	Yes	[M+NH4]+	0.104358	0.1784	0.791431	-0.337465
886.749	11.756	OxTG(16:0_18:2_18:3(OH))	0.0431915	0.698378	2.38351e+07	2.89927e+07	1.75888e+07	2.6423e+07	2.38899e+07	2.51034e+07	1.46855e+07	9.77386e+06	2.06693e+07	2.04306e+07	1.95881e+07	1.6699e+07		1_OxTG(16:0_18:2_18:3(OH))+NH4 | 1_OxTG(16:0_18:2_18:2(Ke))+NH4 | 2_OxTG(18:1_18:2_16:1(CHO))+NH4 | 2_OxTG(18:1_18:2_16:1(Ke))+NH4 | 2_OxTG(18:2_18:2_16:1(OH))+NH4	310644.86 | 310644.86 | 217447.45 | 217447.45 | 200126.25	OxTG	[M+NH4]+	Yes	[M+NH4]+	0.0104163	0.0431915	0.698378	-0.51792
780.635	9.07183	OxTG(16:0_18:2_9:0(COOH))	0.026597	0.706473	1.00427e+07	1.26966e+07	9.12366e+06	1.19252e+07	1.03342e+07	9.67994e+06	6.03452e+06	5.66071e+06	9.01631e+06	8.67298e+06	8.08909e+06	7.60099e+06		1_OxTG(16:0_18:2_9:0(COOH))+NH4	170095	OxTG	[M+NH4]+	Yes	[M+NH4]+	0.00291177	0.026597	0.706473	-0.501293
900.73	9.08589	OxTG(18:3(OH)_18:3(OH)_16:0)	0.0747055	1.24093	4.35241e+06	4.47435e+06	4.13616e+06	3.62736e+06	4.42403e+06	4.25497e+06	4.53344e+06	4.22822e+06	6.50881e+06	5.73705e+06	5.25086e+06	5.09915e+06		1_OxTG(18:3(OH)_18:3(OH)_16:0)+NH4 | 1_OxTG(18:3(OH)_18:2(Ke)_16:0)+NH4 | 1_OxTG(18:2(Ke)_18:2(Ke)_16:0)+NH4	116390.68 | 116390.68 | 116390.68	OxTG	[M+NH4]+	Yes	[M+NH4]+	0.0283197	0.0747055	1.24093	0.311427
643.435	7.5535	PA(14:0_18:2)	0.0687592	0.438566	391873	73935.8	371964	426331	220861	315984	98386.2	98255.6	171881	81104.7	145290	194918		2_PA(14:0_18:2)-H | 2_PA(16:1_16:1)-H	5308716.697 | 1452588.878	PA	[M-H]-	Yes	[M-H]-	0.024605	0.0687592	0.438566	-1.18913
657.451	7.57496	PA(15:0_18:2)	0.0546907	0.356437	1.36623e+06	565349	1.31415e+06	2.2695e+06	850618	1.92009e+06	349132	299206	521558	481331	531492	770695		2_PA(15:0_18:2)-H	5.70886e+06	PA	[M-H]-	Yes	[M-H]-	0.017694	0.0546907	0.356437	-1.48828
645.451	7.75931	PA(16:0_16:1)	0.0179154	0.314531	6.30521e+06	2.73444e+06	5.26636e+06	6.09902e+06	5.53388e+06	3.58208e+06	2.12471e+06	1.36692e+06	873255	442331	1.50845e+06	2.9696e+06	PA 32:1; PA 16:0-16:1; [M-H]-	1_PA(16:0_16:1)-H	124736	PA	[M-H]-	Yes	[M-H]-	0.00109078	0.0179154	0.314531	-1.66873
673.482	8.55788	PA(16:0_18:1)	0.213237	0.579933	1.56517e+07	9.48281e+06	1.86212e+07	3.3996e+07	1.79802e+07	5.732e+06	8.05635e+06	8.82672e+06	1.00426e+07	1.18548e+07	1.00722e+07	9.98958e+06	PA 34:1; PA 16:0-18:1; [M-H]-	1_PA(16:0_18:1)-H | 1_PA(16:1_18:0)-H	385160.292 | 109598.733	PA	[M-H]-	Yes	[M-H]-	0.135887	0.213237	0.579933	-0.786042
671.467	7.81209	PA(16:0_18:2)	0.0767875	0.496482	1.49835e+08	7.03681e+07	1.46499e+08	1.82616e+08	1.12197e+08	5.61916e+07	6.29864e+07	4.27678e+07	9.28321e+07	6.18539e+07	6.5159e+07	3.07292e+07	PA 34:2; PA 16:0-18:2; [M-H]-	1_PA(16:0_18:2)-H | 1_PA(16:1_18:1)-H	1893296.62 | 503186.306	PA	[M-H]-	Yes	[M-H]-	0.0292345	0.0767875	0.496482	-1.01019
669.451	7.38315	PA(16:0_18:3)	0.0866096	0.390947	1.65623e+07	5.24328e+06	1.78383e+07	3.15875e+07	1.21066e+07	1.53143e+07	3.89867e+06	3.08605e+06	7.87323e+06	5.86687e+06	6.97686e+06	1.08662e+07	PA 34:3; PA 16:0-18:3; [M-H]-	1_PA(16:0_18:3)-H | 1_PA(16:1_18:2)-H	797230.659 | 320642.533	PA	[M-H]-	Yes	[M-H]-	0.0359282	0.0866096	0.390947	-1.35495
669.448	5.71419	PA(16:0_18:4)	0.521069	0.7843	1.15331e+07	2.18679e+06	9.80675e+06	1.17095e+07	7.13873e+06	7.9326e+06	3.04117e+06	2.36615e+06	7.44832e+06	7.34708e+06	5.93696e+06	1.33165e+07		2_PA(16:0_18:4)+H	1.53548e+07	PA	[M+H]+	Yes	[M+H]+	0.423156	0.521069	0.7843	-0.350522
643.435	7.29031	PA(16:1_16:1)	0.0336249	0.306659	1.96546e+06	740883	1.93065e+06	2.68477e+06	1.40761e+06	1.7221e+06	197077	402982	714353	419419	571484	899723		2_PA(16:1_16:1)-H	1.60857e+06	PA	[M-H]-	Yes	[M-H]-	0.00445035	0.0336249	0.306659	-1.70529
669.452	7.54634	PA(16:1_18:2)	0.106055	0.511929	1.01623e+07	5.22391e+06	9.78916e+06	2.0702e+07	1.06247e+07	1.08342e+07	4.16116e+06	2.09382e+06	7.57228e+06	5.1229e+06	6.39184e+06	9.12944e+06	PA 34:3; PA 16:0-18:3; [M-H]-	2_PA(16:1_18:2)-H | 2_PA(17:1_17:2)-H | 1_PA(16:0_18:3)-H | 1_PA(16:1_18:2)-H	5581186.198 | 1350867.28 | 460831.863 | 152074.795	PA	[M-H]-	Yes	[M-H]-	0.0485877	0.106055	0.511929	-0.965984
755.561	10.8971	PA(16:1_24:1)	0.107517	0.609429	651856	245982	765737	885649	533164	634424	279013	191584	476157	360747	373639	583993		2_PA(16:1_24:1)-H	1.69359e+06	PA	[M-H]-	Yes	[M-H]-	0.0502051	0.107517	0.609429	-0.71447
671.468	14.8321	PA(17:1_17:1)	0.241401	0.746896	2.0474e+06	858536	2.0889e+06	937568	1.47111e+06	1.85253e+06	862358	787270	1.46143e+06	1.31809e+06	1.31768e+06	1.16648e+06		2_PA(17:1_17:1)-H	55912.7	PA	[M-H]-	Yes	[M-H]-	0.158567	0.241401	0.746896	-0.421021
683.467	7.57361	PA(17:1_18:2)	0.0559413	0.404185	218302	84820.9	334076	394856	202546	261408	64182.7	57190.9	106508	69687	151163	155932		2_PA(17:1_18:2)-H	5.3376e+06	PA	[M-H]-	Yes	[M-H]-	0.0183729	0.0559413	0.404185	-1.30691
667.436	6.82947	PA(17:2_17:2)	0.0600703	0.324442	1.26355e+06	379753	1.79993e+06	2.44165e+06	1.07026e+06	1.33244e+06	236065	285873	681755	362217	437556	685378		2_PA(17:2_17:2)-H	402355	PA	[M-H]-	Yes	[M-H]-	0.020416	0.0600703	0.324442	-1.62397
699.498	8.57004	PA(18:0_18:2)	0.0510843	0.435374	1.79637e+07	1.05735e+07	2.33296e+07	2.95477e+07	1.13757e+07	2.42235e+07	7.35288e+06	7.82643e+06	6.12497e+06	1.025e+07	5.98786e+06	1.34026e+07	PA 36:2; PA 18:0-18:2; [M-H]-	1_PA(18:0_18:2)-H | 1_PA(18:1_18:1)-H	174311.246 | 74546.656	PA	[M-H]-	Yes	[M-H]-	0.01425	0.0510843	0.435374	-1.19967
697.482	7.92225	PA(18:1_18:2)	0.122064	0.471149	1.60707e+07	5.52932e+06	1.06786e+07	3.20128e+07	1.68199e+07	1.97859e+07	6.20672e+06	4.84854e+06	8.80772e+06	8.48876e+06	9.24251e+06	9.94334e+06	PA 36:3; PA 18:1-18:2; [M-H]-	1_PA(18:1_18:2)-H	581843	PA	[M-H]-	Yes	[M-H]-	0.060035	0.122064	0.471149	-1.08574
695.467	7.36264	PA(18:2_18:2)	0.0600918	0.348325	4.63025e+07	1.24448e+07	5.85098e+07	8.75328e+07	4.07968e+07	6.47675e+07	8.51249e+06	1.36744e+07	1.46358e+07	1.23341e+07	2.95555e+07	2.93917e+07	PA 36:4; PA 18:2-18:2; [M-H]-	1_PA(18:2_18:2)-H | 1_PA(18:1_18:3)-H	2814578.42 | 794544.739	PA	[M-H]-	Yes	[M-H]-	0.0205721	0.0600918	0.348325	-1.5215
693.451	6.95634	PA(18:2_18:3)	0.0793479	0.399198	1.69027e+07	5.97617e+06	2.21989e+07	3.32645e+07	1.35841e+07	1.74915e+07	4.38161e+06	2.39343e+06	9.62768e+06	6.78655e+06	8.55883e+06	1.19313e+07	PA 36:5; PA 18:2-18:3; [M-H]-	1_PA(18:2_18:3)-H	916886	PA	[M-H]-	Yes	[M-H]-	0.0310778	0.0793479	0.399198	-1.32482
645.448	7.15271	PA(32:2)	0.0880808	0.848815	2.94666e+07	3.20328e+07	2.41039e+07	2.38355e+07	2.45369e+07	2.94093e+07	2.00654e+07	2.53878e+07	2.33513e+07	2.30771e+07	2.1853e+07	2.49492e+07		3_PA(32:2)+H	53580.2	PA	[M+H]+	Yes	[M+H]+	0.0369052	0.0880808	0.848815	-0.236477
706.538	7.67895	PC(14:0_16:0)	0.0398149	0.366922	3.9983e+07	7.15323e+07	4.23719e+07	3.50549e+07	2.41073e+07	5.61691e+07	6.01929e+06	1.53413e+07	1.48843e+07	2.32428e+07	2.13821e+07	1.79125e+07	PC 30:0; PC 14:0-16:0; [M+H]+	1_PC(14:0_16:0)+H	5.16388e+06	PC	[M+H]+	Yes	[M+H]+	0.00713833	0.0398149	0.366922	-1.44645
730.537	7.34959	PC(14:0_18:2)	0.0198315	0.384636	7.39811e+07	5.9306e+07	7.7905e+07	5.26774e+07	3.98535e+07	8.75106e+07	1.06222e+07	1.77494e+07	3.16621e+07	2.53235e+07	3.38628e+07	3.12626e+07	PC 32:2; PC 14:0-18:2; [M+H]+			PC	[M+H]+	Yes	[M+H]+	0.00139466	0.0198315	0.384636	-1.37843
720.557	7.97728	PC(15:0_16:0)	0.528994	0.845432	1.43734e+07	2.20821e+07	1.37307e+07	1.17551e+07	8.79659e+06	2.12476e+07	1.86058e+07	1.00061e+07	9.5414e+06	1.70537e+07	1.56963e+07	6.86422e+06	PC 31:0; PC 15:0-16:0; [M+H]+			PC	[M+H]+	Yes	[M+H]+	0.433913	0.528994	0.845432	-0.24224
776.546	7.92615	PC(15:0_17:1)	0.00533394	0.721164	4.61323e+06	4.39654e+06	5.0169e+06	4.47709e+06	3.91442e+06	4.66621e+06	3.02188e+06	2.93968e+06	2.97491e+06	3.7352e+06	3.53763e+06	3.32297e+06		2_PC(15:0_17:1)+HCO2 | 2_PC(12:0_20:1)+HCO2 | 2_OxCL(18:2(OH)_20:1_20:1_20:1)-2H | 1_PC(16:0_16:1)+HCO2	2375001.451 | 1987462.751 | 124085.405 | 14730.519	PC	[M+HCO2]-	No	[M+HCO2]-	9.58714e-05	0.00533394	0.721164	-0.471601
788.546	7.56419	PC(15:0_18:2)	0.0571865	0.494526	3.68878e+06	2.79703e+06	3.86595e+06	2.51197e+06	1.75535e+06	5.22826e+06	855444	955406	2.43252e+06	1.40791e+06	2.18168e+06	1.98207e+06		2_PC(15:0_18:2)+HCO2 | 1_PC(15:0_18:2)+HCO2 | 1_PC(16:0_17:2)+HCO2	5433793.315 | 196208.591 | 95835.721	PC	[M+HCO2]-	Yes	[M+HCO2]-	0.0191918	0.0571865	0.494526	-1.01588
778.561	8.30902	PC(16:0_16:0)	0.0773129	0.505303	1.00203e+07	1.42367e+07	1.04232e+07	8.53024e+06	3.8423e+06	1.17905e+07	1.69469e+06	3.64399e+06	3.82199e+06	1.03898e+07	6.65356e+06	3.52967e+06	PC 32:0; PC 16:0-16:0; [M+FA-H]-	2_PC(16:0_16:0)+HCO2 | 1_PC(16:0_16:0)+HCO2 | 1_PC(14:0_18:0)+HCO2	15924391.09 | 674120.448 | 97882.809	PC	[M+HCO2]-	Yes	[M+HCO2]-|[M+H]+	0.0295608	0.0773129	0.505303	-0.984779
776.546	7.74841	PC(16:0_16:1)	0.0354336	0.461301	2.03177e+07	1.30981e+07	1.87239e+07	1.10485e+07	9.10806e+06	1.48407e+07	3.46762e+06	5.92359e+06	9.02944e+06	5.17065e+06	8.2273e+06	8.3778e+06		2_PC(16:0_16:1)+HCO2 | 1_PC(16:0_16:1)+HCO2	9167312.017 | 483089.55	PC	[M+HCO2]-	Yes	[M+HCO2]-|[M+H]+	0.00509502	0.0354336	0.461301	-1.11622
804.578	8.35237	PC(16:0_18:1)	0.0121772	0.443103	1.0798e+08	8.08739e+07	9.58854e+07	7.1218e+07	6.36684e+07	1.05945e+08	1.90255e+07	3.32643e+07	4.57114e+07	3.63572e+07	5.74158e+07	4.11077e+07	PC 34:1; PC 16:0-18:1; [M+FA-H]-	1_PC(16:0_18:1)+HCO2 | 1_PC(16:1_18:0)+HCO2	3572328.896 | 679330.966	PC	[M+HCO2]-	Yes	[M+HCO2]-|[M+H]+|[M+Na]+	0.000502749	0.0121772	0.443103	-1.17429
802.561	7.85643	PC(16:0_18:2)	0.0398149	0.530375	1.86988e+08	1.54064e+08	2.24024e+08	1.54321e+08	1.07178e+08	2.35004e+08	4.95017e+07	5.96622e+07	1.37456e+08	8.03025e+07	1.25307e+08	1.10807e+08	PC 34:2; PC 16:0-18:2; [M+FA-H]-	2_PC(16:0_18:2)+HCO2 | 1_PC(16:0_18:2)+HCO2 | 1_PC(16:1_18:1)+HCO2	60891993.654 | 9675588.864 | 1457304.234	PC	[M+HCO2]-	Yes	[M+HCO2]-|[M+H]+	0.00774845	0.0398149	0.530375	-0.914915
800.546	7.43604	PC(16:0_18:3)	0.199299	0.650667	2.46121e+07	1.08184e+07	2.26622e+07	1.75336e+07	1.33372e+07	2.73939e+07	5.60202e+06	5.83603e+06	2.17206e+07	7.66898e+06	1.46864e+07	2.01959e+07	PC 34:3; PC 16:0-18:3; [M+FA-H]-	2_PC(16:0_18:3)+HCO2 | 1_PC(16:0_18:3)+HCO2 | 1_PC(16:1_18:2)+HCO2	13640860.603 | 1367391.357 | 209366.212	PC	[M+HCO2]-	Yes	[M+HCO2]-|[M+H]+	0.121468	0.199299	0.650667	-0.620008
806.593	8.98944	PC(17:0_17:0)	0.224742	0.6135	4.43915e+06	4.29479e+06	3.74681e+06	2.82546e+06	1.02055e+06	3.94542e+06	911856	1.15997e+06	1.54138e+06	5.05238e+06	2.49355e+06	1.27784e+06	PC 34:0; PC 16:0-18:0; [M+FA-H]-	2_PC(17:0_17:0)+HCO2 | 1_PC(16:0_18:0)+HCO2 | 1_PC(17:0_17:0)+HCO2	607927.718 | 205108.992 | 162032.794	PC	[M+HCO2]-	Yes	[M+HCO2]-|[M+H]+	0.145788	0.224742	0.6135	-0.704866
816.577	8.16305	PC(17:0_18:2)	0.0514093	0.437117	3.37914e+06	2.36812e+06	3.67497e+06	1.63217e+06	1.29969e+06	3.5594e+06	615738	581017	1.7057e+06	847814	1.6635e+06	1.54229e+06		1_PC(17:0_18:2)+HCO2	72410.9	PC	[M+HCO2]-	Yes	[M+HCO2]-	0.0149741	0.0514093	0.437117	-1.19391
832.609	9.02524	PC(18:0_18:1)	0.0169858	0.439888	2.37186e+07	2.19019e+07	2.36714e+07	1.82335e+07	1.31517e+07	2.7181e+07	4.65689e+06	7.86066e+06	1.14891e+07	8.90426e+06	1.34575e+07	9.87475e+06	PC 36:1; PC 18:0-18:1; [M+FA-H]-	1_PC(18:0_18:1)+HCO2 | 1_PC(16:0_20:1)+HCO2 | 1_PC(16:1_20:0)+HCO2	1001537.319 | 312848.91 | 235303.006	PC	[M+HCO2]-	Yes	[M+HCO2]-|[M+H]+	0.00089616	0.0169858	0.439888	-1.18479
830.593	8.47902	PC(18:0_18:2)	0.0398149	0.475574	5.33281e+07	4.6446e+07	6.9236e+07	4.43074e+07	2.90011e+07	7.43818e+07	1.33903e+07	1.55382e+07	3.63191e+07	2.23436e+07	3.25859e+07	3.04374e+07		2_PC(18:0_18:2)+HCO2 | 1_PC(18:0_18:2)+HCO2 | 1_PC(18:1_18:1)+HCO2 | 1_PC(16:0_20:2)+HCO2 | 2_OxPE(20:1(OH)_20:1(OH))-H	8698482.75 | 3839716.241 | 620556.605 | 588212.811 | 460797.199	PC	[M+HCO2]-	No	[M+HCO2]-|[M+H]+|[M+Na]+	0.00812492	0.0398149	0.475574	-1.07226
828.577	8.04215	PC(18:0_18:3)	0.11332	0.625959	7.3601e+06	4.98416e+06	9.14356e+06	6.96436e+06	4.24719e+06	9.09661e+06	2.25982e+06	2.08567e+06	7.1475e+06	3.4662e+06	4.89029e+06	6.3131e+06		2_PC(18:0_18:3)+HCO2 | 1_PC(18:0_18:3)+HCO2 | 1_PC(18:1_18:2)+HCO2	4793565.267 | 346480.167 | 123029.043	PC	[M+HCO2]-	Yes	[M+HCO2]-	0.0546233	0.11332	0.625959	-0.675859
828.577	7.89474	PC(18:1_18:2)	0.0255325	0.501278	2.49226e+07	2.42644e+07	3.01325e+07	3.3018e+07	2.20743e+07	3.92386e+07	7.04077e+06	9.37351e+06	1.8532e+07	1.33328e+07	2.37714e+07	1.49968e+07		1_PC(18:1_18:2)+HCO2	992519	PC	[M+HCO2]-	Yes	[M+HCO2]-|[M+H]+	0.00262835	0.0255325	0.501278	-0.996316
826.562	7.42107	PC(18:2_18:2)	0.0514093	0.503047	2.99284e+07	2.55188e+07	4.26366e+07	3.35912e+07	1.86515e+07	4.71261e+07	7.83053e+06	7.67383e+06	2.75978e+07	1.25543e+07	2.3137e+07	2.05344e+07	PC 36:4; PC 18:2-18:2; [M+FA-H]-	2_PC(18:2_18:2)+HCO2 | 1_PC(18:2_18:2)+HCO2	8029527.453 | 128885.192	PC	[M+HCO2]-	Yes	[M+HCO2]-|[M+H]+	0.0150965	0.0514093	0.503047	-0.991236
824.546	6.99435	PC(18:2_18:3)	0.11332	0.567245	1.00372e+07	5.62396e+06	1.37509e+07	9.81154e+06	5.85059e+06	1.31861e+07	2.62327e+06	2.12844e+06	9.79805e+06	3.81891e+06	5.95749e+06	8.72167e+06	PC 36:5; PC 18:2-18:3; [M+FA-H]-	1_PC(18:2_18:3)+HCO2	394732	PC	[M+HCO2]-	Yes	[M+HCO2]-|[M+H]+	0.0545684	0.11332	0.567245	-0.817957
858.624	9.15777	PC(18:2_20:0)	0.0428676	0.407572	7.04229e+06	6.46265e+06	9.30908e+06	5.34538e+06	3.39713e+06	1.06257e+07	1.28448e+06	1.73798e+06	3.9931e+06	2.52281e+06	4.30619e+06	3.34775e+06		2_PC(18:2_20:0)+HCO2 | 1_PC(18:2_20:0)+HCO2	1191234.282 | 508484.59	PC	[M+HCO2]-	Yes	[M+HCO2]-|[M+H]+	0.00954619	0.0428676	0.407572	-1.29487
856.61	8.4674	PC(18:2_20:1)	0.106055	0.588212	1.46253e+06	1.61351e+06	2.35367e+06	1.55979e+06	959675	2.39893e+06	462156	481787	1.84119e+06	805632	1.36654e+06	1.12957e+06		2_PC(18:2_20:1)+HCO2 | 1_PC(18:2_20:1)+HCO2	5255530.493 | 47267.908	PC	[M+HCO2]-	Yes	[M+HCO2]-|[M+H]+	0.0484447	0.106055	0.588212	-0.765593
810.602	7.95316	PC(18:2_20:2)	0.194692	0.65625	2.73098e+07	1.86261e+07	36957593	2.49936e+07	1.69973e+07	3.91143e+07	8.97417e+06	7.6533e+06	3.26666e+07	1.30339e+07	2.02099e+07	2.50863e+07		1_PC(18:2_20:2)+H	2.8504e+06	PC	[M+H]+	Yes	[M+H]+	0.117706	0.194692	0.65625	-0.607682
852.578	7.55571	PC(18:2_20:3)	0.303275	0.557412	181148	38163	251402	132496	75164.9	200226	28265.6	0	238162	29041.1	62785.8	131488		1_PC(18:2_20:3)+HCO2	14512.2	PC	[M+HCO2]-	Yes	[M+HCO2]-	0.214842	0.303275	0.557412	-0.843183
822.531	6.52766	PC(18:3_18:3)	0.414992	0.711792	767070	247698	1.00312e+06	850436	488195	812906	231778	107160	967966	279614	413159	968088		2_PC(18:3_18:3)+HCO2	4.48759e+06	PC	[M+HCO2]-	Yes	[M+HCO2]-	0.322772	0.414992	0.711792	-0.490471
862.655	10.5902	PC(19:0_19:0)	0.448824	0.941655	1.94347e+07	1.90556e+07	2.40255e+07	1.69425e+07	2.04924e+07	1.7743e+07	1.85779e+07	1.65622e+07	2.04271e+07	1.77131e+07	1.92897e+07	1.82571e+07	PC 38:0; PC 19:0-19:0; [M+FA-H]-	2_PC(19:0_19:0)+HCO2 | 1_PC(19:0_19:0)+HCO2	1667552.605 | 894389.87	PC	[M+HCO2]-	Yes	[M+HCO2]-|[M+H]+	0.352019	0.448824	0.941655	-0.0867297
688.491	7.50588	PE(14:0_18:2)	0.0514093	0.520783	4.26127e+07	2.2368e+07	4.33502e+07	6.46976e+07	3.58279e+07	3.86891e+07	1.70084e+07	1.21142e+07	2.70177e+07	1.9998e+07	2.35958e+07	2.91835e+07	PE 32:2; PE 16:1-16:1; [M+H]+	1_PE(14:0_18:2)+H | 1_PE(16:1_16:1)+H | 1_PE(14:1_18:1)+H | 3_PE(32:2)+H	16302.871 | 15179.988 | 9495.557 | 5578.99	PE	[M+H]+	Yes	[M+H]+	0.0151204	0.0514093	0.520783	-0.941246
662.476	7.50989	PE(14:1_16:0)	0.143754	0.576965	799366	188203	854825	841364	607109	349271	324425	280093	243591	404037	411550	436536		1_PE(14:1_16:0)+H | 2_PE(30:1)+H | 1_PE(12:0_18:1)+H | 3_PE(30:1)+H | 1_PE(14:0_16:1)+H	400325.214 | 21282.23 | 8588.193 | 6594.652 | 6586.366	PE	[M+H]+	Yes	[M+H]+	0.0764992	0.143754	0.576965	-0.793445
688.491	7.37829	PE(14:1_18:1)	0.0798279	0.612148	9.78823e+07	45800630	5.88742e+07	8.99385e+07	5.18471e+07	5.85427e+07	3.55965e+07	2.39807e+07	5.78581e+07	3.80088e+07	4.78593e+07	4.33222e+07	PE 32:2; PE 16:1-16:1; [M+H]+	1_PE(14:1_18:1)+H | 1_PE(14:0_18:2)+H | 1_PE(16:1_16:1)+H | 3_PE(32:2)+H	62659.903 | 49827.07 | 30000.698 | 20877.57	PE	[M+H]+	Yes	[M+H]+	0.0316964	0.0798279	0.612148	-0.708047
662.477	7.82023	PE(15:0_15:0)	0.745465	0.902838	2.47505e+06	1.17071e+06	2.03043e+06	1.03583e+06	681890	1.366e+06	1.02916e+06	848319	1.32305e+06	2.17885e+06	1.29889e+06	1.23051e+06		2_PE(15:0_15:0)-H	1.14602e+06	PE	[M-H]-	Yes	[M-H]-	0.67847	0.745465	0.902838	-0.147461
698.475	7.348	PE(15:0_18:3)	0.127507	0.413328	474471	130967	576662	1.0622e+06	316609	553176	175981	112068	327099	237232	226979	207781		2_PE(15:0_18:3)-H	2.13448e+06	PE	[M-H]-	Yes	[M-H]-	0.0635453	0.127507	0.413328	-1.27464
692.522	8.28217	PE(16:0_16:0)	0.057173	0.513514	1.01667e+08	7.14911e+07	9.3319e+07	1.90673e+08	1.13149e+08	1.20617e+08	4.62832e+07	5.08655e+07	5.8585e+07	6.84044e+07	6.26641e+07	6.79934e+07	PE 32:0; PE 6:0-26:0; [M+H]+	2_PE(16:0_16:0)+H | 2_PE(32:0)+H | 1_PE(16:0_16:0)+H | 3_PE(32:0)+H	85080225 | 12346990 | 75178.58 | 10011.61	PE	[M+H]+	Yes	[M+H]+	0.0189642	0.057173	0.513514	-0.961524
690.507	7.79577	PE(16:0_16:1)	0.0429897	0.622226	3.08508e+08	2.57392e+08	3.16676e+08	4.67763e+08	2.88673e+08	3.90567e+08	1.36899e+08	1.62132e+08	1.87412e+08	2.25776e+08	2.63529e+08	2.87108e+08		1_PE(16:0_16:1)+H | 1_PE(14:1_18:0)+H | 1_PE(14:0_18:1)+H | 3_PE(32:1)+H	510475.786 | 56825.046 | 48530.555 | 46848.7	PE	[M+H]+	Yes	[M+H]+	0.00991689	0.0429897	0.622226	-0.68449
718.538	12.0827	PE(16:0_18:1)	0.0995019	0.494969	1.03204e+06	430566	1.24681e+06	1.91892e+06	772339	1.07444e+06	345444	380416	640688	628618	643578	566238		2_PE(16:0_18:1)+H | 2_PE(34:1)+H	2368012.6 | 366386	PE	[M+H]+	Yes	[M+H]+	0.0437353	0.0995019	0.494969	-1.01459
714.509	7.99257	PE(16:0_18:2)	0.0690873	0.409365	7.25634e+06	5.70851e+06	7.94919e+06	1.34951e+07	4.01185e+06	1.24621e+07	785440	1.67004e+06	2.7144e+06	2.60653e+06	7.70498e+06	5.34838e+06		1_PE(16:0_18:2)-H	341271	PE	[M-H]-	Yes	[M-H]-|[M+H]+	0.0249482	0.0690873	0.409365	-1.28854
718.538	8.42407	PE(16:1_18:0)	0.0515864	0.510024	7.96971e+07	4.26888e+07	7.74943e+07	1.25432e+08	6.57977e+07	9.75987e+07	3.12905e+07	2.5863e+07	4.85766e+07	4.00667e+07	5.03354e+07	5.3121e+07	PE 34:1; PE 16:0-18:1; [M+H]+	1_PE(16:1_18:0)+H | 1_PE(16:0_18:1)+H | 1_PE(14:1_20:0)+H | 3_PE(34:1)+H	102839.18 | 84591.237 | 52471.543 | 44308.89	PE	[M+H]+	Yes	[M+H]+	0.0159311	0.0515864	0.510024	-0.971364
714.506	7.36991	PE(16:1_18:2)	0.0252665	0.521135	1.57611e+08	1.07183e+08	1.22019e+08	1.77841e+08	9.55633e+07	1.35361e+08	6.30039e+07	4.4893e+07	9.81011e+07	8.16443e+07	6.0863e+07	6.60982e+07		1_PE(16:1_18:2)+H | 1_PE(16:0_18:3)+H | 3_PE(34:3)+H	900193.926 | 44023.292 | 1709.186	PE	[M+H]+	Yes	[M+H]+	0.00247511	0.0252665	0.521135	-0.940271
746.569	9.25416	PE(16:1_20:0)	0.0369666	0.3838	1.07443e+07	9.20579e+06	1.29278e+07	1.39105e+07	1.30198e+07	1.08521e+07	1.38561e+06	989027	3.24165e+06	2.79508e+06	7.07105e+06	1.1637e+07		1_PE(16:1_20:0)+H | 3_PE(36:1)+H	21182.674 | 15410.49	PE	[M+H]+	Yes	[M+H]+	0.00563285	0.0369666	0.3838	-1.38157
774.601	9.86579	PE(16:1_22:0)	0.261009	0.719367	1.7498e+07	8.95165e+06	1.81408e+07	2.59452e+07	1.80718e+07	2.45311e+07	1.09295e+07	7.24167e+06	1.33354e+07	1.13206e+07	1.22894e+07	2.62716e+07		1_PE(16:1_22:0)+H | 1_PE(16:0_22:1)+H | 1_PE(18:1_20:0)+H | 3_PE(38:1)+H	15245.901 | 6593.073 | 6475.316 | 5249.497	PE	[M+H]+	Yes	[M+H]+	0.177418	0.261009	0.719367	-0.475201
718.54	9.16255	PE(17:0_17:0)	0.186637	0.918759	3.9701e+07	4.25903e+07	4.7285e+07	3.6283e+07	4.25282e+07	3.87402e+07	3.79142e+07	3.44887e+07	40621152	3.58696e+07	4.10579e+07	3.70992e+07	PE 34:0; PE 17:0-17:0; [M-H]-	2_PE(17:0_17:0)-H | 1_PE(17:0_17:0)-H	4121419.67 | 2952237.896	PE	[M-H]-	Yes	[M-H]-|[M+H]+	0.11088	0.186637	0.918759	-0.122241
710.479	6.69427	PE(17:2_17:2)	0.249902	0.625044	549832	920931	247455	474107	220689	431777	154129	369877	413266	426677	261431	152739		2_PE(17:2_17:2)-H	390175	PE	[M-H]-	Yes	[M-H]-	0.166294	0.249902	0.625044	-0.67797
744.554	8.43767	PE(18:0_18:2)	0.174209	0.663275	2.81598e+06	2.5548e+06	4.73457e+06	6.78645e+06	3.21781e+06	5.46707e+06	2.12851e+06	1.7016e+06	3.83926e+06	2.63646e+06	3.30764e+06	3.3509e+06		2_PE(18:0_18:2)+H | 2_PE(36:2)+H	39108144.9 | 6634657	PE	[M+H]+	Yes	[M+H]+	0.10067	0.174209	0.663275	-0.592322
740.525	7.14864	PE(18:1_18:2)	0.0398149	0.270147	4.36063e+06	3.37315e+06	4.07019e+06	8.36163e+06	3.01982e+06	5.15806e+06	1.03035e+06	855962	1.19434e+06	1.25502e+06	1.63231e+06	1.68894e+06	PE 36:3; PE 18:1-18:2; [M-H]-	1_PE(18:1_18:2)-H | 1_DMPE(16:0_18:3)-H | 1_DMPE(16:1_18:2)-H	580995.548 | 254723.65 | 61449.395	PE	[M-H]-	No	[M-H]-	0.00676711	0.0398149	0.270147	-1.88818
738.51	6.67533	PE(18:2_18:2)	0.0179154	0.319743	1.39102e+07	9.74002e+06	1.33395e+07	1.80829e+07	8.42542e+06	1.60042e+07	3.41748e+06	2.06382e+06	5.3592e+06	4.17572e+06	5.14148e+06	5.26263e+06	PE 36:4; PE 18:2-18:2; [M-H]-	2_PE(18:2_18:2)-H | 1_PE(18:2_18:2)-H | 1_PE(18:1_18:3)-H	1084851.711 | 641040.457 | 258232.937	PE	[M-H]-	Yes	[M-H]-	0.0011124	0.0179154	0.319743	-1.64501
664.49	7.77578	PE(30:0)	0.132392	0.611427	1.84573e+07	1.63297e+07	1.3044e+07	2.76322e+07	1.11967e+07	1.33668e+07	8.22616e+06	5.44811e+06	1.31155e+07	9.09903e+06	6.51288e+06	1.87574e+07	PE 30:0; PE 15:0-15:0; [M+H]+	2_PE(30:0)+H	186992	PE	[M+H]+	Yes	[M+H]+	0.0687921	0.132392	0.611427	-0.709747
690.507	8.13542	PE(32:1)	0.0515332	0.56173	1.3803e+08	6.2484e+07	1.57464e+08	1.80385e+08	1.14698e+08	1.5271e+08	4.74906e+07	5.18002e+07	8.98424e+07	8.18564e+07	9.21395e+07	8.94961e+07		2_PE(32:1)+H | 1_PE(16:0_16:1)+H | 1_PE(8:0_24:1)+H | 1_PE(14:0_18:1)+H | 3_PE(32:1)+H	468233.882 | 248113.258 | 30590.694 | 30398.694 | 28147.6	PE	[M+H]+	Yes	[M+H]+	0.0158305	0.0515332	0.56173	-0.832052
718.538	10.1604	PE(34:1)	0.112878	0.523168	1.6831e+06	679362	2.13864e+06	3.17424e+06	1.30291e+06	1.89846e+06	535238	613360	1.16578e+06	1.10771e+06	1.21377e+06	1.05449e+06		2_PE(34:1)+H	115776	PE	[M+H]+	Yes	[M+H]+	0.053488	0.112878	0.523168	-0.934655
716.522	8.31036	PE(34:2)	0.11332	0.518682	9.75255e+06	3.88298e+06	1.16592e+07	1.9227e+07	8.75186e+06	1.0358e+07	3.6907e+06	3.27073e+06	6.8902e+06	5.68163e+06	7.29869e+06	6.17262e+06		2_PE(34:2)+H	11743260	PE	[M+H]+	Yes	[M+H]+	0.0545767	0.11332	0.518682	-0.947077
714.507	13.3207	PE(34:3)	0.15383	0.608299	110019	39809	143892	171754	88691.8	112837	45537.3	26617.6	95053.3	68480.6	107029	63019.8		2_PE(34:3)+H	110674	PE	[M+H]+	Yes	[M+H]+	0.0831992	0.15383	0.608299	-0.717146
742.537	9.15339	PE(36:3)	0.157091	0.919057	2.54631e+06	3.02033e+06	3.16161e+06	2.55657e+06	2.81783e+06	2.77569e+06	2.48615e+06	2.44825e+06	2.62252e+06	2.51706e+06	2.84892e+06	2.58926e+06		3_PE(36:3)+H	9871.94	PE	[M+H]+	Yes	[M+H]+	0.0859893	0.157091	0.919057	-0.121774
665.441	6.74267	PG(14:0_14:0)	0.971267	0.991422	9.0131e+06	4.93783e+06	7.20568e+06	5.96335e+06	4.3061e+06	5.81442e+06	7.29024e+06	4.54404e+06	5.65972e+06	8.54523e+06	4.86207e+06	6.01972e+06	PG 28:0; PG 14:0-14:0; [M-H]-	2_PG(14:0_14:0)-H | 1_PG(14:0_14:0)-H	1470936.378 | 860330.375	PG	[M-H]-	Yes	[M-H]-	0.955397	0.971267	0.991422	-0.0124289
721.504	7.98494	PG(16:0_16:0)	0.0571865	0.461451	1.24758e+08	4.8295e+07	8.77375e+07	6.65748e+07	4.75973e+07	6.54148e+07	2.75196e+07	3.0867e+07	2.42334e+07	5.55248e+07	3.31357e+07	3.19319e+07	PG 32:0; PG 16:0-16:0; [M-H]-	1_PG(16:0_16:0)-H	5.89458e+06	PG	[M-H]-	Yes	[M-H]-|[M+NH4]+	0.0192491	0.0571865	0.461451	-1.11575
719.486	7.76501	PG(16:0_16:1)	0.308957	1.67745	2.97108e+06	254148	4.96904e+06	2.98329e+06	2.484e+06	694864	5.91064e+06	1.4364e+06	4.40974e+06	2.72857e+06	1.79157e+06	7.80532e+06		1_PG(16:0_16:1)-H	33864.5	PG	[M-H]-	Yes	[M-H]-|[M+NH4]+	0.224145	0.308957	1.67745	0.746272
747.519	8.019	PG(16:0_18:1)	0.0121772	0.516474	414082410	296588578	4.54879e+08	469553525	3.13715e+08	4.22102e+08	1.57276e+08	2.33152e+08	1.64727e+08	2.7034e+08	2.29595e+08	1.69429e+08	PG 34:1; PG 16:0-18:1; [M-H]-	2_PG(16:0_18:1)-H | 1_PG(16:0_18:1)-H	46575784.638 | 23681739.341	PG	[M-H]-	Yes	[M-H]-|[M+NH4]+|[M+H]+	0.000517332	0.0121772	0.516474	-0.953232
745.503	7.56417	PG(16:0_18:2)	0.033575	0.523068	1.20828e+08	5.46043e+07	1.08276e+08	1.12372e+08	8.27281e+07	1.02772e+08	3.94375e+07	4.63252e+07	5.25356e+07	6.14539e+07	4.7692e+07	5.67622e+07	PG 34:2; PG 16:0-18:2; [M-H]-	2_PG(16:0_18:2)-H | 1_PG(16:0_18:2)-H | 1_PG(16:1_18:1)-H	13249270.93 | 5004097.693 | 1203637.811	PG	[M-H]-	Yes	[M-H]-|[M+NH4]+|[M+H]+	0.00438888	0.033575	0.523068	-0.934928
743.488	7.15751	PG(16:0_18:3)	0.0495608	0.490986	1.03759e+07	3.79487e+06	9.90887e+06	1.08323e+07	5.95808e+06	7.87695e+06	2.4049e+06	2.80075e+06	4.06955e+06	4.73101e+06	4.33232e+06	5.59557e+06		1_PG(16:0_18:3)-H | 1_PG(16:1_18:2)-H	756389.071 | 154461.334	PG	[M-H]-	Yes	[M-H]-|[M+NH4]+	0.0132	0.0495608	0.490986	-1.02625
745.503	7.81163	PG(16:1_18:1)	0.999548	1.00021	1.41332e+07	4.49838e+06	5.02302e+07	4.38241e+07	2.47584e+07	9.91143e+06	2.59736e+07	1.25747e+07	2.98973e+07	1.92629e+07	1.92202e+07	4.04572e+07		1_PG(16:1_18:1)-H | 1_PG(16:0_18:2)-H	2689216.174 | 542792.294	PG	[M-H]-	Yes	[M-H]-|[M+NH4]+	0.999548	0.999548	1.00021	0.000297045
743.488	7.3575	PG(16:1_18:2)	0.552014	1.35468	9.66247e+06	1.21696e+06	1.91422e+07	1.32665e+07	9.68403e+06	3.60089e+06	1.22066e+07	4.90213e+06	1.65857e+07	8.89257e+06	6.59334e+06	2.74579e+07	PG 34:3; PG 16:0-18:3; [M-H]-	1_PG(16:1_18:2)-H | 1_PG(16:0_18:3)-H	1196837.145 | 239330.95	PG	[M-H]-	Yes	[M-H]-|[M+NH4]+	0.456404	0.552014	1.35468	0.43795
749.534	8.61455	PG(17:0_17:0)	0.0687635	0.839488	4.85928e+07	3.81369e+07	5.16241e+07	4.12104e+07	4.01943e+07	4.00255e+07	3.57073e+07	3.42945e+07	3.51594e+07	3.88766e+07	3.88218e+07	3.52258e+07	PG 34:0; PG 17:0-17:0; [M-H]-	2_PG(17:0_17:0)-H | 1_PG(17:0_17:0)-H | 1_PG(16:0_18:0)-H	5960474.1 | 1713439.913 | 830859.394	PG	[M-H]-	Yes	[M-H]-|[M+NH4]+	0.0247189	0.0687635	0.839488	-0.252419
863.673	12.7863	PG(18:0_24:0)	0.0398149	0.615948	1.28104e+06	1.35434e+06	1.46898e+06	1.79802e+06	1.16146e+06	2.0701e+06	1.04374e+06	1.16191e+06	979243	820432	715731	904960		2_PG(18:0_24:0)+H	286306	PG	[M+H]+	Yes	[M+H]+	0.00693524	0.0398149	0.615948	-0.69912
859.641	10.784	PG(18:2_24:0)	0.0398149	0.669098	1.78359e+06	2.45065e+06	2.19734e+06	2.96792e+06	2.02657e+06	2.94196e+06	1.50183e+06	1.64599e+06	1.91111e+06	1.33699e+06	1.62546e+06	1.59225e+06		2_PG(18:2_24:0)+H	1.06426e+06	PG	[M+H]+	Yes	[M+H]+	0.00851889	0.0398149	0.669098	-0.57971
482.362	1.61403	Plasmanyl-LPC(O-16:0)	0.900338	1.08444	8.03e+06	1.35636e+07	1.12252e+06	2.65924e+06	2.01718e+06	3.80656e+06	1.19142e+06	1.11538e+07	3.61086e+06	4.31291e+06	1.10602e+07	2.5044e+06		1_Plasmanyl-LPC(O-16:0)+H	76312.9	ether-LPC	[M+H]+	Yes	[M+H]+	0.871036	0.900338	1.08444	0.116949
862.822	15.6803	plasmanyl-TG(O-16:0_18:1_18:1)	0.0398149	1.9374	1.08619e+06	1.65686e+06	368361	810056	1.16176e+06	596060	1.87293e+06	1.23559e+06	2.44412e+06	1.60596e+06	2.27893e+06	1.5655e+06		1_plasmanyl-TG(O-16:0_18:1_18:1)+NH4	7863.54	ether-TG	[M+NH4]	Yes	[M+NH4]	0.00732078	0.0398149	1.9374	0.954119
742.505	7.57706	Plasmenyl-PS(P-16:0/18:2)	0.01625	0.371228	9.73066e+06	6.8326e+06	1.0875e+07	7.87252e+06	5.91399e+06	1.06454e+07	2.50815e+06	2.31183e+06	3.84124e+06	2.87337e+06	4.01891e+06	3.70213e+06		1_Plasmenyl-PS(P-16:0/18:2)-H | 1_Plasmenyl-PS(P-16:1/18:1)-H	77476.962 | 27701.992	ether-PS	[M-H]-	Yes	[M-H]-	0.00079657	0.01625	0.371228	-1.42962
740.49	7.17452	Plasmenyl-PS(P-16:1/18:2)	0.0332374	0.361562	1.6074e+06	649273	1.79706e+06	1.375e+06	892743	1.22592e+06	278567	263260	561096	319731	531948	774254		1_Plasmenyl-PS(P-16:1/18:2)-H | 1_Plasmenyl-PS(P-16:0/18:3)-H	255484.56 | 132791.01	ether-PS	[M-H]-	Yes	[M-H]-	0.00429045	0.0332374	0.361562	-1.46768
678.436	6.60689	PS(14:0_14:0)	0.558524	1.15091	1.63978e+06	896671	1.81192e+06	1.35984e+06	1.10062e+06	1.17186e+06	2.39006e+06	914358	1.47986e+06	1.75041e+06	1.00567e+06	1.64472e+06		2_PS(14:0_14:0)-H	561916	PS	[M-H]-	Yes	[M-H]-	0.463612	0.558524	1.15091	0.202777
762.529	8.56919	PS(17:0_17:0)	0.557328	0.955913	2.09926e+07	2.24849e+07	2.64144e+07	2.15639e+07	2.61691e+07	2.13426e+07	2.63232e+07	2.08374e+07	2.10176e+07	2.19153e+07	2.20692e+07	2.06781e+07		1_PS(17:0_17:0)-H | 3_PS(34:0)-H	719495.652 | 231789.112	PS	[M-H]-	Yes	[M-H]-|[M+H]+	0.461708	0.557328	0.955913	-0.0650494
790.562	8.04515	PS(18:0_18:0)	0.0534557	0.571003	4.73898e+06	3.47161e+06	3.77552e+06	2.28443e+06	2.31234e+06	4.10542e+06	785644	1.62342e+06	2.33177e+06	1.72135e+06	3.05649e+06	2.2944e+06		2_PS(18:0_18:0)-H	3.68939e+06	PS	[M-H]-	Yes	[M-H]-	0.0169451	0.0534557	0.571003	-0.808431
717.59	7.98409	SM(d18:1/17:0)	0.690709	0.852317	4.07717e+07	2.2153e+07	2.61409e+07	1.39917e+07	6.68958e+06	2.42974e+07	7.36907e+06	1.64547e+07	1.61508e+07	3.74013e+07	2.45241e+07	1.23483e+07	SM d35:1; SM d14:0/21:1; [M+H]+	1_SM(d18:1/17:0)+H	1.53675e+06	SM	[M+H]+	Yes	[M+H]+	0.618478	0.690709	0.852317	-0.230538
286.274	0.74841	So(d17:1)	0.186401	0.8688	5.22397e+07	4.16283e+07	3.72737e+07	5.38985e+07	4.23059e+07	4.71927e+07	4.60017e+07	3.25623e+07	3.6951e+07	4.52728e+07	3.70833e+07	4.06484e+07		2_So(d17:1)+H | 1_So(d17:1)+H	1250853.37 | 1053223.062	So	[M+H]+	Yes	[M+H]+	0.109952	0.186401	0.8688	-0.202903
302.305	1.10799	So(d18:0)	0.0541383	0.203111	3.40108e+06	5.89477e+06	3.5858e+06	9.80139e+06	2.46153e+06	3.72338e+06	955380	846689	583282	1.11097e+06	1.16683e+06	1.20025e+06		1_So(d18:0)+H	83219.1	So	[M+H]+	Yes	[M+H]+	0.0173477	0.0541383	0.203111	-2.29966
765.483	7.19406	SQDG(14:0_16:0)	0.802965	0.930284	5.44196e+07	2.52462e+07	6.74589e+07	3.10765e+07	2.48919e+07	4.37437e+07	2.72832e+07	3.12541e+07	3.61261e+07	5.99292e+07	3.55493e+07	3.94865e+07		1_SQDG(14:0_16:0)-H | 3_SQDG(30:0)-H	1191658.072 | 1150238.3	SQDG	[M-H]-	Yes	[M-H]-|[M+NH4]+	0.742611	0.802965	0.930284	-0.104257
779.499	7.48492	SQDG(15:0_16:0)	0.66999	1.13409	2.87112e+07	1.37696e+07	2.41855e+07	1.3973e+07	1.13318e+07	2.22647e+07	1.18458e+07	1.99073e+07	1.23351e+07	3.48515e+07	2.29016e+07	2.77123e+07	SQDG 31:0; SQDG 15:0-16:0; [M-H]-	1_SQDG(15:0_16:0)-H | 3_SQDG(31:0)-H	505050.067 | 492578.01	SQDG	[M-H]-	Yes	[M-H]-|[M+NH4]+	0.593782	0.66999	1.13409	0.181536
793.515	7.76014	SQDG(16:0_16:0)	0.973121	0.988524	1296179063	5.66101e+08	1454132494	7.22022e+08	5.24638e+08	861751346	5.46726e+08	8.26881e+08	7.51056e+08	1389102003	8.77788e+08	9.71014e+08	SQDG 32:0; SQDG 16:0-16:0; [M-H]-	2_SQDG(16:0_16:0)-H | 2_SQDG(32:0)-H | 1_SQDG(16:0_16:0)-H | 3_SQDG(32:0)-H | 1_SQDG(25:0_7:0)-H	166040847 | 145360550 | 32082648.6 | 30762671 | 6090214.973	SQDG	[M-H]-	Yes	[M-H]-|[M+NH4]+	0.95881	0.973121	0.988524	-0.0166521
791.499	7.26108	SQDG(16:0_16:1)	0.409596	1.14022	1.26352e+08	7.0094e+07	1.17682e+08	9.0757e+07	7.48696e+07	9.03863e+07	7.03535e+07	1.12307e+08	1.03044e+08	125286790	1.09499e+08	129596663	SQDG 32:1; SQDG 16:0-16:1; [M-H]-	1_SQDG(16:0_16:1)-H | 3_SQDG(32:1)-H	2826869.981 | 2726936.3	SQDG	[M-H]-	Yes	[M-H]-|[M+NH4]+	0.316567	0.409596	1.14022	0.189313
789.48	7.00537	SQDG(16:0_16:2)	0.463178	1.16958	1.74695e+06	956714	1.67487e+06	1.0075e+06	791948	1.1061e+06	866580	1.79154e+06	1.73797e+06	1.57674e+06	1.22306e+06	1.32342e+06	SQDG 32:2; SQDG 16:0-16:2; [M-H]-			SQDG	[M-H]-	Yes	[M-H]-	0.365547	0.463178	1.16958	0.22599
807.53	8.07062	SQDG(16:0_17:0)	0.349289	1.32836	6.90026e+06	2.39209e+06	6.47019e+06	2.86699e+06	2.31561e+06	3.30489e+06	3.83522e+06	4.35252e+06	4.15194e+06	8.67533e+06	5.29443e+06	5.90337e+06	SQDG 33:0; SQDG 16:0-17:0; [M-H]-	2_SQDG(16:0_17:0)-H | 2_SQDG(33:0)-H | 1_SQDG(16:0_17:0)-H | 3_SQDG(33:0)-H	30361604.82 | 922425.4 | 105158.6 | 103288.39	SQDG	[M-H]-	Yes	[M-H]-|[M+NH4]+	0.264914	0.349289	1.32836	0.409649
805.515	7.54864	SQDG(16:0_17:1)	0.127507	1.30988	9.35891e+06	5.20058e+06	8.04832e+06	6.21771e+06	5.41271e+06	7.0808e+06	6.06471e+06	9.028e+06	7.49768e+06	1.01032e+07	1.10485e+07	1.03808e+07	SQDG 33:1; SQDG 16:0-17:1; [M-H]-	1_SQDG(16:0_17:1)-H | 3_SQDG(33:1)-H	371282.838 | 361568.46	SQDG	[M-H]-	Yes	[M-H]-|[M+NH4]+	0.0634673	0.127507	1.30988	0.389432
840.586	8.3772	SQDG(16:0_18:0)	0.313846	1.32466	6.81347e+07	2.96312e+07	7.2797e+07	4.39236e+07	3.00624e+07	4.68171e+07	4.04384e+07	5.2759e+07	5.89449e+07	1.08714e+08	5.60502e+07	6.90549e+07	SQDG 34:0; SQDG 16:0-18:0; [M+NH4]+	1_SQDG(16:0_18:0)+NH4	7.10643e+06	SQDG	[M+NH4]+	Yes	[M+NH4]+	0.228205	0.313846	1.32466	0.405626
819.53	7.81345	SQDG(16:0_18:1)	0.249902	1.312	1.46481e+08	1.5375e+08	2.16063e+08	2.21488e+08	1.3163e+08	2.15222e+08	1.34073e+08	2.50823e+08	1.9448e+08	3.63078e+08	2.8285e+08	1.97733e+08	SQDG 34:1; SQDG 16:0-18:1; [M-H]-	1_SQDG(16:0_18:1)-H | 3_SQDG(34:1)-H	3004213.98 | 2876463.2	SQDG	[M-H]-	Yes	[M-H]-|[M+NH4]+	0.166284	0.249902	1.312	0.391765
817.515	7.36587	SQDG(16:0_18:2)	0.322213	1.19032	2.02417e+08	1.49232e+08	2.26957e+08	2.19528e+08	1.49724e+08	2.31924e+08	1.3832e+08	1.99881e+08	243426638	3.16473e+08	2.35985e+08	2.70229e+08	SQDG 34:2; SQDG 16:0-18:2; [M-H]-	2_SQDG(16:0_18:2)-H | 2_SQDG(34:2)-H | 1_SQDG(16:0_18:2)-H | 3_SQDG(34:2)-H | 1_SQDG(16:1_18:1)-H	43253600 | 29300709 | 7148882.88 | 6857668.1 | 5746579.373	SQDG	[M-H]-	Yes	[M-H]-|[M+NH4]+	0.235342	0.322213	1.19032	0.251347
815.5	6.96952	SQDG(16:0_18:3)	0.106055	1.49205	7.87128e+07	4.29211e+07	8.1413e+07	1.04794e+08	6.523e+07	7.6262e+07	8.38252e+07	6.46164e+07	1.40232e+08	1.26265e+08	1.05202e+08	1.50286e+08	SQDG 34:3; SQDG 16:0-18:3; [M-H]-	2_SQDG(16:0_18:3)-H | 2_SQDG(34:3)-H | 1_SQDG(16:0_18:3)-H | 3_SQDG(34:3)-H	16727716.7 | 11437890 | 2468381.14 | 2359663.8	SQDG	[M-H]-	Yes	[M-H]-|[M+NH4]+	0.0484983	0.106055	1.49205	0.577295
832.526	5.26036	SQDG(16:0_18:4)	0.0429897	1.74166	1.88564e+07	1.5169e+07	1.65349e+07	2.801e+07	1.24859e+07	2.28824e+07	1.77477e+07	3.56999e+07	3.06341e+07	4.09943e+07	3.15371e+07	4.18293e+07	SQDG 34:4; SQDG 16:0-18:4; [M+NH4]+	1_SQDG(16:0_18:4)+NH4	1.58154e+06	SQDG	[M+NH4]+	Yes	[M+NH4]+	0.0100886	0.0429897	1.74166	0.800465
808.525	4.3707	SQDG(16:1_16:1)	0.660018	1.19414	515075	183144	1.09275e+06	721447	772676	637019	918281	1.30386e+06	283664	495811	402792	1.27916e+06		2_SQDG(16:1_16:1)+NH4	96556.2	SQDG	[M+NH4]+	Yes	[M+NH4]+	0.580212	0.660018	1.19414	0.255976
834.542	3.86963	SQDG(16:1_18:2)	0.0965481	0.746609	1.42762e+06	1.46079e+06	1.62738e+06	1.84722e+06	1.75883e+06	1.9573e+06	1.11491e+06	1.64237e+06	814355	1.62841e+06	1.46387e+06	861251		2_SQDG(16:1_18:2)+NH4	458514	SQDG	[M+NH4]+	Yes	[M+NH4]+	0.0421215	0.0965481	0.746609	-0.421576
832.524	6.43156	SQDG(16:1_18:3)	0.603433	1.13436	3.25091e+06	3.32242e+06	3.64861e+06	5.65498e+06	2.56294e+06	5.07562e+06	2.48746e+06	2.94846e+06	5.32567e+06	6.21318e+06	4.28847e+06	5.4118e+06		1_SQDG(16:1_18:3)+NH4 | 1_SQDG(16:2_18:2)+NH4 | 1_SQDG(18:1_16:3)+NH4	102200.744 | 92783.744 | 35234.062	SQDG	[M+NH4]+	Yes	[M+NH4]+	0.512721	0.603433	1.13436	0.18188
832.525	2.78175	SQDG(16:2_18:2)	0.258074	1.20143	1.0531e+06	1.4257e+06	1.05533e+06	1.58222e+06	1.19168e+06	1.50535e+06	1.1163e+06	1.6579e+06	1.26326e+06	1.57636e+06	2.16933e+06	1.60409e+06		2_SQDG(16:2_18:2)+NH4	393303	SQDG	[M+NH4]+	Yes	[M+NH4]+	0.174158	0.258074	1.20143	0.264756
824.554	1.74525	SQDG(17:0_16:1)	0.476929	1.47001	2.83641e+06	1.84493e+06	4.42384e+06	1.25357e+07	3.63326e+06	5.45568e+06	2.60465e+06	4.31039e+06	5.51767e+06	4.85783e+06	1.50423e+07	1.28403e+07		2_SQDG(17:0_16:1)+NH4	197107	SQDG	[M+NH4]+	Yes	[M+NH4]+	0.379517	0.476929	1.47001	0.555829
831.531	7.6659	SQDG(17:0_18:2)	0.895889	1.03278	5.09919e+06	3.14159e+06	3.92831e+06	4.28836e+06	3.72929e+06	4.96313e+06	2.66771e+06	3.21194e+06	2.79522e+06	4.71457e+06	6.30463e+06	6.28025e+06		1_SQDG(17:0_18:2)-H | 3_SQDG(35:2)-H	217643.26 | 213647.51	SQDG	[M-H]-	Yes	[M-H]-	0.860538	0.895889	1.03278	0.0465357
832.525	2.31111	SQDG(17:2_17:2)	0.113007	1.66212	5.49005e+06	3.22788e+06	5.19999e+06	9.39128e+06	5.70378e+06	7.39948e+06	5.28956e+06	1.05134e+07	7.51147e+06	1.03674e+07	1.65813e+07	1.02587e+07		2_SQDG(17:2_17:2)+NH4	217914	SQDG	[M+NH4]+	Yes	[M+NH4]+	0.0539184	0.113007	1.66212	0.733022
847.561	8.41846	SQDG(18:0_18:1)	0.0555792	1.39675	5.22632e+06	3.07695e+06	4.0235e+06	4.65346e+06	2.8107e+06	3.78417e+06	4.14748e+06	5.42591e+06	4.66442e+06	6.71256e+06	5.51389e+06	6.46436e+06		1_SQDG(18:0_18:1)-H | 3_SQDG(36:1)-H	251124.264 | 245205.92	SQDG	[M-H]-	Yes	[M-H]-|[M+NH4]+	0.0181631	0.0555792	1.39675	0.482078
845.546	7.95238	SQDG(18:0_18:2)	0.129651	1.38304	1.03188e+07	6.20138e+06	8.94353e+06	8.7709e+06	5.74942e+06	8.78567e+06	6.75706e+06	1.02322e+07	1.01258e+07	1.61134e+07	1.27241e+07	1.1498e+07	SQDG 36:2; SQDG 18:0-18:2; [M-H]-	1_SQDG(18:0_18:2)-H | 3_SQDG(36:2)-H	352600.908 | 342748.3	SQDG	[M-H]-	Yes	[M-H]-	0.0660015	0.129651	1.38304	0.467843
843.531	7.56173	SQDG(18:0_18:3)	0.128452	1.51851	1.03073e+07	3.34193e+06	8.47717e+06	1.08309e+07	6.33378e+06	1.06983e+07	1.02904e+07	6.7404e+06	1.66779e+07	1.28093e+07	1.17314e+07	1.766e+07		1_SQDG(18:0_18:3)-H | 3_SQDG(36:3)-H	504918.715 | 489467.36	SQDG	[M-H]-	Yes	[M-H]-|[M+NH4]+	0.0648556	0.128452	1.51851	0.602659
980.742	12.8061	SQDG(18:0_26:0)	0.307215	0.773048	604208	927242	804855	302758	541065	553997	430920	674156	436706	547085	552129	245662		2_SQDG(18:0_26:0)+NH4	183737	SQDG	[M+NH4]+	Yes	[M+NH4]+	0.222379	0.307215	0.773048	-0.371371
843.531	7.43213	SQDG(18:1_18:2)	0.673495	0.915802	8.94673e+06	7.93471e+06	7.47359e+06	1.34243e+07	6.38811e+06	1.17053e+07	5.06965e+06	7.37744e+06	7.33598e+06	1.05145e+07	1.07245e+07	1.01464e+07		1_SQDG(18:1_18:2)-H | 3_SQDG(36:3)-H	263777.701 | 260001.7	SQDG	[M-H]-	Yes	[M-H]-	0.599762	0.673495	0.915802	-0.126892
841.515	6.97381	SQDG(18:2_18:2)	0.550368	1.12727	1.38726e+07	9.60847e+06	1.2724e+07	1.76459e+07	8.90914e+06	1.44579e+07	9.34277e+06	1.03212e+07	1.57492e+07	1.99839e+07	1.62634e+07	1.53854e+07	SQDG 36:4; SQDG 18:1-18:3; [M-H]-	2_SQDG(18:2_18:2)-H | 2_SQDG(36:4)-H | 1_SQDG(18:2_18:2)-H | 3_SQDG(36:4)-H | 1_SQDG(18:1_18:3)-H	7880019.9 | 4939301 | 469451.696 | 447835.42 | 375511.015	SQDG	[M-H]-	Yes	[M-H]-|[M+NH4]+	0.454144	0.550368	1.12727	0.172837
839.5	6.53713	SQDG(18:2_18:3)	0.58538	1.15754	9.47732e+06	5.46352e+06	9.79992e+06	1.62574e+07	8.20627e+06	1.21887e+07	7.85342e+06	6.13108e+06	1.56615e+07	1.45577e+07	1.10465e+07	1.58147e+07	SQDG 36:5; SQDG 18:2-18:3; [M-H]-	2_SQDG(18:2_18:3)-H | 2_SQDG(36:5)-H | 1_SQDG(18:2_18:3)-H | 3_SQDG(36:5)-H	6220369.02 | 1653723.6 | 228639.481 | 204890.99	SQDG	[M-H]-	Yes	[M-H]-|[M+NH4]+	0.494167	0.58538	1.15754	0.21106
789.483	6.86402	SQDG(32:2)	0.303619	1.23109	2.1417e+07	1.21401e+07	1.86528e+07	1.44836e+07	1.25639e+07	1.55558e+07	1.03895e+07	2.02862e+07	1.69892e+07	2.75602e+07	1.9762e+07	2.17361e+07	SQDG 32:2; SQDG 16:0-16:2; [M-H]-	2_SQDG(32:2)-H | 3_SQDG(32:2)-H	2459619.6 | 596176.3	SQDG	[M-H]-	Yes	[M-H]-	0.217296	0.303619	1.23109	0.299932
787.469	6.42192	SQDG(32:3)	0.412717	1.23484	2.27772e+06	1.39252e+06	4.10865e+06	3.48746e+06	1.99491e+06	2.35939e+06	1.8737e+06	2.21503e+06	3.54058e+06	4.27227e+06	3.10419e+06	4.28329e+06		3_SQDG(32:3)-H	127928	SQDG	[M-H]-	Yes	[M-H]-	0.319653	0.412717	1.23484	0.304328
801.484	6.64937	SQDG(33:3)	0.362308	1.1542	1.52602e+06	1.25742e+06	1.15395e+06	1.44178e+06	876205	1.25124e+06	1.01241e+06	1.07649e+06	1.57469e+06	1.65731e+06	1.4716e+06	1.8716e+06		3_SQDG(33:3)-H	47460.1	SQDG	[M-H]-	Yes	[M-H]-	0.276467	0.362308	1.1542	0.206889
813.485	6.41488	SQDG(34:4)	0.653545	1.11847	2.23969e+06	1.59328e+06	2.46719e+06	3.75706e+06	1.79037e+06	2.80701e+06	1.56823e+06	1.81005e+06	3.11412e+06	4.01607e+06	2.6741e+06	3.20822e+06		2_SQDG(34:4)-H | 3_SQDG(34:4)-H	524552.4 | 84819.936	SQDG	[M-H]-	Yes	[M-H]-	0.57025	0.653545	1.11847	0.161531
885.482	4.87765	SQDG(40:10)	0.58538	1.17805	1.10287e+07	1.2077e+07	6.66101e+06	6.42998e+06	4.95568e+06	7.96124e+06	3.28574e+06	1.03011e+07	1.05365e+07	1.57799e+07	1.06797e+07	7.27518e+06		2_SQDG(40:10)-H | 3_SQDG(40:10)-H	370438.2 | 107620.75	SQDG	[M-H]-	Yes	[M-H]-	0.493977	0.58538	1.17805	0.236396
883.466	4.35861	SQDG(40:11)	0.0463756	2.03376	3.25792e+06	2.39928e+06	2.4158e+06	2.78355e+06	1.71137e+06	2.1969e+06	2.32395e+06	3.87439e+06	6.97486e+06	6.12569e+06	5.52312e+06	5.20602e+06		2_SQDG(40:11)-H | 3_SQDG(40:11)-H	278795.87 | 57108.014	SQDG	[M-H]-	Yes	[M-H]-	0.0119436	0.0463756	2.03376	1.02415
740.675	13.4674	TG(12:0_14:0_16:0)	0.00251229	2.79696	2.02671e+06	1.5638e+06	1.84824e+06	1.00038e+06	1.08943e+06	1.37776e+06	4.22326e+06	3.93184e+06	4.55089e+06	5.17844e+06	3.87589e+06	3.15029e+06	TAG 42:0; TAG 12:0-14:0-16:0; [M+NH4]+	1_TG(12:0_14:0_16:0)+NH4 | 1_TG(10:0_14:0_18:0)+NH4 | 1_TG(10:0_16:0_16:0)+NH4 | 1_TG(14:0_14:0_14:0)+NH4 | 1_TG(12:0_12:0_18:0)+NH4 | 1_TG(12:0_15:0_15:0)+NH4	94418.37 | 55975.335 | 46956.27 | 41081.25 | 24870.492 | 20342.644	TG	[M+NH4]+	Yes	[M+NH4]+	3.28404e-05	0.00251229	2.79696	1.48386
768.706	14.1364	TG(14:0_14:0_16:0)	0.0121772	3.41132	3.88884e+06	3.42927e+06	3.34637e+06	2.18989e+06	2.33432e+06	3.28244e+06	8.69225e+06	9.4234e+06	1.20791e+07	1.4194e+07	1.09407e+07	7.68136e+06	TAG 44:0; TAG 14:0-14:0-16:0; [M+NH4]+	1_TG(14:0_14:0_16:0)+NH4 | 1_TG(12:0_14:0_18:0)+NH4 | 1_TG(12:0_16:0_16:0)+NH4 | 1_TG(14:0_15:0_15:0)+NH4 | 1_TG(13:0_15:0_16:0)+NH4 | 1_TG(10:0_16:0_18:0)+NH4 | 1_TG(13:0_13:0_18:0)+NH4	424373.5 | 269213.512 | 237600.61 | 234793.9 | 218279.078 | 213478.387 | 15098.08	TG	[M+NH4]+	Yes	[M+NH4]+	0.000398471	0.0121772	3.41132	1.77033
766.692	13.4912	TG(14:0_14:0_16:1)	0.0317633	2.88354	3.77879e+06	3.00686e+06	2.31151e+06	1.69083e+06	2.04146e+06	2.45919e+06	7.22856e+06	6.45162e+06	1.11657e+07	9.20227e+06	4.41182e+06	5.62539e+06		1_TG(14:0_14:0_16:1)+NH4 | 1_TG(14:0_14:1_16:0)+NH4 | 1_TG(12:0_14:0_18:1)+NH4 | 1_TG(12:0_16:0_16:1)+NH4 | 1_TG(14:0_15:0_15:1)+NH4 | 1_TG(13:0_14:0_17:1)+NH4 | 1_TG(10:0_16:1_18:0)+NH4 | 1_TG(13:0_15:0_16:1)+NH4 | 1_TG(10:0_16:0_18:1)+NH4 | 1_TG(13:0_15:1_16:0)+NH4 | 1_TG(12:0_15:0_17:1)+NH4 | 1_TG(12:0_14:1_18:0)+NH4 | 1_TG(13:0_13:0_18:1)+NH4 | 1_TG(14:1_15:0_15:0)+NH4	159277.42 | 133861.85 | 128543.18 | 98137.69 | 83622.617 | 75947.339 | 60719.976 | 59802.281 | 52348.406 | 34313.484 | 22451.992 | 20789.838 | 17231.724 | 13042.045	TG	[M+NH4]+	Yes	[M+NH4]+	0.00399636	0.0317633	2.88354	1.52784
782.722	14.4212	TG(14:0_15:0_16:0)	0.651963	1.065	1.0627e+08	8.91322e+07	9.23107e+07	7.62081e+07	6.08897e+07	9.11634e+07	9.84556e+07	7.41581e+07	8.71628e+07	1.2106e+08	9.17995e+07	7.68747e+07		1_TG(14:0_15:0_16:0)+NH4 | 1_TG(13:0_15:0_17:0)+NH4 | 1_TG(15:0_15:0_15:0)+NH4 | 2_TG(15:0_15:0_15:0)+NH4 | 1_TG(13:0_16:0_16:0)+NH4 | 1_TG(12:0_16:0_17:0)+NH4 | 1_TG(14:0_14:0_17:0)+NH4	2027933.63 | 1951023.962 | 1940998 | 1218947.25 | 54638.379 | 54176.24 | 45940.623	TG	[M+NH4]+	Yes	[M+NH4]+	0.566739	0.651963	1.065	0.0908483
780.707	13.8023	TG(14:0_15:0_16:1)	0.106055	2.66225	3.43001e+06	3.22525e+06	1.78158e+06	1.09761e+06	1383757	1.68168e+06	5.28063e+06	3.11102e+06	1.20972e+07	4.9901e+06	3.36621e+06	4.69888e+06		1_TG(14:0_15:0_16:1)+NH4 | 1_TG(13:0_16:0_16:1)+NH4 | 1_TG(14:0_15:1_16:0)+NH4 | 1_TG(14:1_15:0_16:0)+NH4 | 1_TG(12:0_16:1_17:0)+NH4 | 1_TG(14:0_14:1_17:0)+NH4 | 1_TG(13:0_14:0_18:1)+NH4 | 1_TG(15:0_15:0_15:1)+NH4 | 1_TG(13:0_15:0_17:1)+NH4 | 1_TG(14:0_14:0_17:1)+NH4 | 1_TG(12:0_15:0_18:1)+NH4 | 1_TG(12:0_16:0_17:1)+NH4 | 1_TG(13:0_15:1_17:0)+NH4	98635.68 | 64498.602 | 59905 | 52893.32 | 45410.376 | 44864.102 | 40949.123 | 37637.64 | 37294.584 | 36409.392 | 29890.115 | 22940.296 | 21033.984	TG	[M+NH4]+	Yes	[M+NH4]+	0.048748	0.106055	2.66225	1.41265
796.738	14.6843	TG(14:0_16:0_16:0)	0.0202038	3.21516	1.16505e+07	1.37909e+07	8.62376e+06	5.95092e+06	5.63985e+06	8.96647e+06	2.70545e+07	2.13289e+07	3.11931e+07	4.33814e+07	3.30959e+07	1.95663e+07	TAG 46:0; TAG 14:0-16:0-16:0; [M+NH4]+	1_TG(14:0_16:0_16:0)+NH4 | 1_TG(12:0_16:0_18:0)+NH4 | 1_TG(15:0_15:0_16:0)+NH4 | 1_TG(14:0_15:0_17:0)+NH4 | 1_TG(14:0_14:0_18:0)+NH4 | 1_TG(12:0_17:0_17:0)+NH4	1040569.1 | 760068.73 | 738793.56 | 405119.089 | 382545.7 | 22800.449	TG	[M+NH4]+	Yes	[M+NH4]+	0.00152344	0.0202038	3.21516	1.68489
794.722	14.1401	TG(14:0_16:0_16:1)	0.0398149	4.14458	1.25927e+07	1.08994e+07	8.15161e+06	5.1734e+06	6.75642e+06	9.46e+06	3.57616e+07	3.39155e+07	5.59443e+07	5.41988e+07	2.08881e+07	1.9093e+07		2_TG(14:0_16:0_16:1)+NH4 | 1_TG(14:0_16:0_16:1)+NH4 | 2_TG(14:0_14:0_18:1)+NH4 | 1_TG(14:0_14:0_18:1)+NH4 | 1_TG(12:0_16:0_18:1)+NH4 | 1_TG(15:0_15:0_16:1)+NH4 | 1_TG(15:0_15:1_16:0)+NH4 | 1_TG(14:1_16:0_16:0)+NH4 | 1_TG(12:0_16:1_18:0)+NH4 | 1_TG(13:0_16:1_17:0)+NH4 | 1_TG(14:0_15:0_17:1)+NH4 | 1_TG(14:0_14:1_18:0)+NH4 | 1_TG(13:0_16:0_17:1)+NH4 | 1_TG(14:0_15:1_17:0)+NH4 | 1_TG(13:0_15:0_18:1)+…	1360103.1 | 1317372.5 | 962110.15 | 513204.02 | 498684.22 | 461662.9 | 445539.334 | 428627.511 | 335317.583 | 327701.935 | 284879.3 | 278477.923 | 263968.89 | 257066.195 | 78710.28 | 70440.205 | 30002.785 | 23052.083	TG	[M+NH4]+	Yes	[M+NH4]+	0.00710704	0.0398149	4.14458	2.05122
824.768	15.1428	TG(14:0_16:0_18:0)	0.0619951	2.18239	5.99266e+07	6.65688e+07	4.97911e+07	2.94776e+07	3.04447e+07	4.87626e+07	9.13688e+07	7.24643e+07	7.01195e+07	1.77677e+08	1.30948e+08	7.93407e+07	TAG 48:0; TAG 15:0-16:0-17:0; [M+NH4]+	1_TG(14:0_16:0_18:0)+NH4 | 1_TG(15:0_16:0_17:0)+NH4 | 1_TG(16:0_16:0_16:0)+NH4 | 2_TG(16:0_16:0_16:0)+NH4 | 1_TG(15:0_15:0_18:0)+NH4 | 1_TG(12:0_18:0_18:0)+NH4 | 1_TG(14:0_17:0_17:0)+NH4	6246504.1 | 6042593.13 | 5995626 | 3828969.06 | 171289.91 | 151996.649 | 126555.32	TG	[M+NH4]+	Yes	[M+NH4]+	0.0215767	0.0619951	2.18239	1.12591
818.721	13.7441	TG(14:1_16:1_18:1)	0.242872	1.5978	4.90646e+06	3.6471e+06	2.99567e+06	2.1766e+06	2.34931e+06	2.97211e+06	3.37929e+06	2.28002e+06	9.50278e+06	5.44387e+06	3.01451e+06	6.81333e+06		1_TG(14:1_16:1_18:1)+NH4 | 1_TG(14:0_16:1_18:2)+NH4 | 1_TG(16:1_16:1_16:1)+NH4 | 1_TG(14:1_16:0_18:2)+NH4 | 1_TG(14:0_16:0_18:3)+NH4 | 1_TG(15:1_15:1_18:1)+NH4	79604.81 | 72833.189 | 58396.73 | 35174.978 | 32674.205 | 12747.595	TG	[M+NH4]+	Yes	[M+NH4]+	0.160327	0.242872	1.5978	0.676091
810.754	14.9049	TG(15:0_16:0_16:0)	0.0398149	1.87656	1.03862e+07	1.35529e+07	7.74968e+06	5.51722e+06	5.10982e+06	7.62693e+06	1.63619e+07	1.22069e+07	2.12214e+07	1.99426e+07	1.31672e+07	1.08206e+07	TAG 47:0; TAG 15:0-16:0-16:0; [M+NH4]+	1_TG(15:0_16:0_16:0)+NH4 | 1_TG(14:0_16:0_17:0)+NH4 | 1_TG(13:0_16:0_18:0)+NH4 | 1_TG(14:0_15:0_18:0)+NH4 | 1_TG(15:0_15:0_17:0)+NH4 | 1_TG(13:0_17:0_17:0)+NH4	409971.265 | 338693.635 | 282264.229 | 181267.673 | 170929.655 | 36242.991	TG	[M+NH4]+	Yes	[M+NH4]+	0.00815528	0.0398149	1.87656	0.908091
808.738	14.4113	TG(15:0_16:0_16:1)	0.0571096	2.64816	9.80299e+06	1.18395e+07	5.64463e+06	3.68107e+06	5.07317e+06	5.46614e+06	1.78743e+07	1.22198e+07	3.47061e+07	1.77658e+07	1.3106e+07	1.42468e+07	TAG 47:1; TAG 15:0-16:0-16:1; [M+NH4]+	1_TG(15:0_16:0_16:1)+NH4 | 1_TG(14:0_16:1_17:0)+NH4 | 1_TG(14:0_15:0_18:1)+NH4 | 1_TG(14:0_16:0_17:1)+NH4 | 1_TG(15:0_15:1_17:0)+NH4 | 1_TG(13:0_16:1_18:0)+NH4 | 1_TG(13:0_16:0_18:1)+NH4 | 1_TG(14:1_16:0_17:0)+NH4 | 1_TG(15:0_15:0_17:1)+NH4 | 1_TG(15:1_16:0_16:0)+NH4 | 1_TG(14:1_15:0_18:0)+NH4 | 1_TG(14:0_15:1_18:0)+NH4 | 1_TG(13:0_17:0_17:1)+NH4 | 1_TG(12:0_17:0_18:1)+NH4 | 1_TG(12:0_17:1_18:0)+…	502371.8 | 274634.09 | 244033.82 | 242779.04 | 207784 | 200538.571 | 200501.315 | 200217.61 | 189302.87 | 176381.58 | 169654.596 | 74875.856 | 73853.955 | 29063.917 | 15121.275	TG	[M+NH4]+	Yes	[M+NH4]+	0.0188499	0.0571096	2.64816	1.40499
838.786	15.3272	TG(15:0_17:0_17:0)	0.0515332	1.88907	6.22408e+06	1.12371e+07	5.59291e+06	4.02979e+06	3.37888e+06	5.61673e+06	1.01302e+07	8.07343e+06	1.48591e+07	1.59273e+07	1.1761e+07	7.40567e+06	TAG 49:0; TAG 16:0-16:0-17:0; [M+NH4]+	2_TG(15:0_17:0_17:0)+NH4 | 2_TG(16:0_16:0_17:0)+NH4 | 1_TG(16:0_16:0_17:0)+NH4 | 1_TG(15:0_16:0_18:0)+NH4 | 1_TG(14:0_16:0_19:0)+NH4 | 1_TG(13:0_16:0_20:0)+NH4 | 1_TG(14:0_17:0_18:0)+NH4 | 1_TG(15:0_17:0_17:0)+NH4 | 1_TG(13:0_17:0_19:0)+NH4 | 1_TG(14:0_15:0_20:0)+NH4 | 1_TG(13:0_18:0_18:0)+NH4 | 1_TG(15:0_15:0_19:0)+NH4	633543.7 | 610638.8 | 388291.4 | 317777.82 | 259829.207 | 250665.01 | 190980.23 | 176589.13 | 145484.807 | 48936.54 | 39046.03 | 35925.197	TG	[M+NH4]+	Yes	[M+NH4]+	0.0157821	0.0515332	1.88907	0.917677
836.77	14.9163	TG(15:0_17:0_17:1)	0.036322	2.07722	1.88579e+07	2.44375e+07	1.07481e+07	8.23723e+06	1.28417e+07	1.07123e+07	3.37035e+07	2.16889e+07	4.45138e+07	2.85317e+07	2.64874e+07	2.33723e+07	TAG 49:1; TAG 15:0-16:0-18:1; [M+NH4]+	2_TG(15:0_17:0_17:1)+NH4 | 2_TG(15:0_16:0_18:1)+NH4 | 2_TG(16:0_16:0_17:1)+NH4 | 1_TG(16:0_16:1_17:0)+NH4 | 1_TG(15:0_16:0_18:1)+NH4 | 1_TG(16:0_16:0_17:1)+NH4 | 1_TG(15:1_16:0_18:0)+NH4 | 1_TG(15:0_17:0_17:1)+NH4 | 1_TG(15:0_16:1_18:0)+NH4 | 1_TG(14:0_17:0_18:1)+NH4 | 1_TG(14:0_17:1_18:0)+NH4 | 1_TG(14:1_17:0_18:0)+NH4 | 1_TG(15:1_17:0_17:0)+NH4	1026437.846 | 944799.446 | 838351.446 | 577837.74 | 573721.4 | 437341.5 | 377703.447 | 304491.14 | 272709.71 | 231186.08 | 134583.85 | 126478.758 | 106093.977	TG	[M+NH4]+	Yes	[M+NH4]+	0.00528989	0.036322	2.07722	1.05466
806.723	13.9076	TG(15:1_16:0_16:1)	0.106055	2.40719	4.86785e+06	4.22471e+06	2.68737e+06	1.37055e+06	1.9194e+06	2.30907e+06	6.269e+06	3.97578e+06	1.45732e+07	6.33117e+06	5.13598e+06	5.54924e+06	TAG 47:2; TAG 15:0-15:1-17:1; [M+NH4]+	1_TG(15:1_16:0_16:1)+NH4 | 1_TG(15:0_16:1_16:1)+NH4 | 1_TG(14:0_16:1_17:1)+NH4 | 1_TG(14:1_16:1_17:0)+NH4 | 1_TG(13:0_16:1_18:1)+NH4 | 1_TG(15:0_15:1_17:1)+NH4 | 1_TG(14:1_15:0_18:1)+NH4 | 1_TG(14:0_15:1_18:1)+NH4 | 1_TG(14:1_16:0_17:1)+NH4 | 1_TG(14:0_15:0_18:2)+NH4 | 1_TG(15:1_15:1_17:0)+NH4 | 1_TG(13:0_16:0_18:2)+NH4 | 1_TG(13:0_17:1_17:1)+NH4	116263.74 | 103030.59 | 101541.33 | 98064.412 | 94962.735 | 57048.88 | 49324.32 | 44568.88 | 39789.76 | 36122.294 | 26153.722 | 20009.139 | 15117.665	TG	[M+NH4]+	Yes	[M+NH4]+	0.04751	0.106055	2.40719	1.26735
822.753	14.6871	TG(16:0_16:0_16:1)	0.0252665	2.74804	8.07645e+07	7.86133e+07	5.32811e+07	4.02963e+07	6.26663e+07	6.18536e+07	1.93651e+08	1.60189e+08	2.16434e+08	2.36534e+08	1.1912e+08	1.11389e+08	TAG 48:1; TAG 16:0-16:0-16:1; [M+NH4]+	1_TG(16:0_16:0_16:1)+NH4 | 1_TG(14:0_16:0_18:1)+NH4 | 1_TG(15:0_16:0_17:1)+NH4 | 1_TG(14:1_16:0_18:0)+NH4 | 1_TG(15:1_16:0_17:0)+NH4 | 1_TG(14:0_16:1_18:0)+NH4 | 1_TG(15:0_16:1_17:0)+NH4 | 1_TG(12:0_18:0_18:1)+NH4 | 1_TG(15:0_15:0_18:1)+NH4 | 1_TG(14:0_17:0_17:1)+NH4 | 1_TG(15:0_15:1_18:0)+NH4 | 1_TG(14:1_17:0_17:0)+NH4	3404192 | 2540065.6 | 2239291.52 | 2224263.352 | 2202283.96 | 1425851.45 | 1273254.13 | 230534.913 | 228671.87 | 202483.91 | 79905.02 | 21367.762	TG	[M+NH4]+	Yes	[M+NH4]+|[M+Na]+	0.00254323	0.0252665	2.74804	1.4584
852.799	15.5377	TG(16:0_16:0_18:0)	0.0915441	2.18487	1.59844e+07	2.55573e+07	1.53209e+07	1.26322e+07	1.21833e+07	1.62986e+07	3.13067e+07	1.96334e+07	2.22762e+07	6.105e+07	5.29953e+07	2.6805e+07	TAG 50:0; TAG 16:0-16:0-18:0; [M+NH4]+	1_TG(16:0_16:0_18:0)+NH4 | 1_TG(14:0_16:0_20:0)+NH4 | 1_TG(16:0_17:0_17:0)+NH4 | 1_TG(15:0_16:0_19:0)+NH4 | 2_TG(16:0_16:0_18:0)+NH4 | 1_TG(15:0_17:0_18:0)+NH4 | 1_TG(14:0_18:0_18:0)+NH4 | 1_TG(14:0_17:0_19:0)+NH4 | 1_TG(15:0_15:0_20:0)+NH4 | 1_TG(14:0_14:0_22:0)+NH4	2890009 | 1886167.11 | 1869206.39 | 1844331.553 | 1433075.3 | 1094629.762 | 1090793.85 | 72906.421 | 20796.632 | 16199.68	TG	[M+NH4]+	Yes	[M+NH4]+	0.0392117	0.0915441	2.18487	1.12755
850.784	15.1325	TG(16:0_16:0_18:1)	0.0739554	1.4897	229242559	2.12091e+08	1.53633e+08	142343769	2.20446e+08	1.90134e+08	4.1748e+08	258500076	2.92964e+08	2.83997e+08	271418256	1.85658e+08	TAG 50:1; TAG 16:0-16:0-18:1; [M+NH4]+	2_TG(16:0_16:0_18:1)+NH4 | 1_TG(16:0_16:0_18:1)+NH4 | 1_TG(16:0_16:1_18:0)+NH4 | 1_TG(14:0_16:0_20:1)+NH4 | 1_TG(16:0_17:0_17:1)+NH4 | 1_TG(14:0_18:0_18:1)+NH4 | 1_TG(15:0_17:0_18:1)+NH4 | 1_TG(15:0_17:1_18:0)+NH4 | 1_TG(14:0_16:1_20:0)+NH4 | 1_TG(16:1_17:0_17:0)+NH4 | 1_TG(15:0_15:0_20:1)+NH4	10873532.1 | 8486401 | 6639740.4 | 5956900.82 | 5934695.72 | 3089458.44 | 2646875.25 | 466319.69 | 370678.802 | 347755.99 | 31052.04	TG	[M+NH4]+	Yes	[M+NH4]+|[M+Na]+	0.0279145	0.0739554	1.4897	0.575026
848.77	14.7445	TG(16:0_16:0_18:2)	0.626182	1.06096	3.61795e+08	2.98532e+08	2.50073e+08	275261446	303250841	3.00258e+08	2.7735e+08	2.34793e+08	3.34923e+08	4.08792e+08	3.15573e+08	3.26802e+08		1_TG(16:0_16:0_18:2)+NH4 | 2_TG(16:0_16:0_18:2)+NH4 | 1_TG(16:0_16:1_18:1)+NH4 | 1_TG(14:0_16:0_20:2)+NH4 | 1_TG(16:0_17:1_17:1)+NH4 | 1_TG(14:1_16:0_20:1)+NH4 | 1_TG(14:0_18:0_18:2)+NH4 | 1_TG(14:0_16:1_20:1)+NH4 | 1_TG(16:1_16:1_18:0)+NH4 | 1_TG(16:1_17:0_17:1)+NH4 | 1_TG(14:0_18:1_18:1)+NH4 | 1_TG(14:1_18:0_18:1)+NH4	8921608 | 8124131.7 | 6798441.1 | 6197902.261 | 6171529.36 | 6164216.356 | 2840455.45 | 398381.756 | 384152.74 | 371804.643 | 333135.81 | 329319.15	TG	[M+NH4]+	Yes	[M+NH4]+|[M+Na]+	0.5382	0.626182	1.06096	0.0853659
846.753	14.3206	TG(16:0_16:0_18:3)	0.755178	1.0697	8.47242e+07	4.81401e+07	4.6516e+07	6.54472e+07	6.59639e+07	4.55955e+07	5.5145e+07	3.00432e+07	6.86998e+07	8.1131e+07	6.53141e+07	8.08942e+07		1_TG(16:0_16:0_18:3)+NH4 | 1_TG(16:0_16:1_18:2)+NH4 | 2_TG(16:0_16:0_18:3)+NH4 | 1_TG(16:1_16:1_18:1)+NH4 | 1_TG(16:1_17:1_17:1)+NH4 | 1_TG(14:0_18:1_18:2)+NH4 | 1_TG(14:1_18:1_18:1)+NH4	1414052.5 | 1291925.4 | 865136.809 | 330936.96 | 279399.67 | 231194.51 | 63386.707	TG	[M+NH4]+	Yes	[M+NH4]+	0.689779	0.755178	1.0697	0.097207
902.815	15.1523	TG(16:0_16:0_22:3)	0.22146	1.20515	4.26222e+07	5.39109e+07	3.67358e+07	3.86666e+07	5.52793e+07	3.50141e+07	6.78039e+07	3.84017e+07	5.12876e+07	5.29831e+07	4.489e+07	6.06585e+07		2_TG(16:0_16:0_22:3)+NH4 | 2_TG(18:1_18:1_18:1)+NH4 | 1_TG(18:0_18:1_18:2)+NH4 | 1_TG(16:0_18:1_20:2)+NH4 | 1_TG(16:1_18:1_20:1)+NH4 | 1_TG(18:1_18:1_18:1)+NH4 | 1_TG(16:0_18:2_20:1)+NH4 | 1_TG(16:1_18:2_20:0)+NH4 | 1_TG(16:1_18:0_20:2)+NH4 | 1_TG(18:0_18:0_18:3)+NH4 | 1_TG(16:0_16:1_22:2)+NH4 | 1_TG(16:0_18:3_20:0)+NH4 | 1_TG(16:0_16:0_22:3)+NH4	3900844.225 | 1854701.525 | 711243.5 | 655994.285 | 655773.384 | 626960.3 | 344816.33 | 276700.31 | 228191.37 | 185518.625 | 87912.835 | 80097.255 | 59895.668	TG	[M+NH4]+	Yes	[M+NH4]+	0.142738	0.22146	1.20515	0.269211
936.894	16.4653	TG(16:0_16:0_24:0)	0.127902	2.43464	1.74806e+06	1.9402e+06	1.64862e+06	841181	970299	1.25202e+06	2.20897e+06	1.68619e+06	2.20899e+06	6.51439e+06	5.58292e+06	2.25049e+06	TAG 56:0; TAG 14:0-20:0-22:0; [M+NH4]+	1_TG(16:0_16:0_24:0)+NH4 | 1_TG(16:0_18:0_22:0)+NH4 | 1_TG(14:0_16:0_26:0)+NH4 | 1_TG(16:0_20:0_20:0)+NH4 | 1_TG(16:0_17:0_23:0)+NH4 | 1_TG(14:0_18:0_24:0)+NH4 | 1_TG(14:0_20:0_22:0)+NH4 | 1_TG(18:0_18:0_20:0)+NH4 | 1_TG(17:0_17:0_22:0)+NH4	380245.6 | 300970.71 | 269046.625 | 265004.24 | 258770.654 | 158754.88 | 39364.99 | 34928.56 | 22592.627	TG	[M+NH4]+	Yes	[M+NH4]+	0.063974	0.127902	2.43464	1.28371
820.738	14.1772	TG(16:0_16:1_16:1)	0.0398149	2.74553	3.37274e+07	2.90555e+07	2.20048e+07	1.71958e+07	2.34303e+07	2.46253e+07	6.73173e+07	5.85118e+07	9.41503e+07	103330646	4.25828e+07	4.60443e+07	TAG 48:2; TAG 16:0-16:1-16:1; [M+NH4]+	1_TG(16:0_16:1_16:1)+NH4 | 1_TG(14:0_16:1_18:1)+NH4 | 2_TG(16:0_16:1_16:1)+NH4 | 1_TG(15:0_16:1_17:1)+NH4 | 1_TG(14:1_16:1_18:0)+NH4 | 1_TG(15:1_16:1_17:0)+NH4 | 2_TG(14:1_16:0_18:1)+NH4 | 2_TG(12:0_16:0_20:2)+NH4 | 1_TG(14:0_16:0_18:2)+NH4 | 2_TG(12:0_18:1_18:1)+NH4 | 1_TG(14:1_16:0_18:1)+NH4 | 1_TG(15:1_16:0_17:1)+NH4 | 1_TG(14:0_17:1_17:1)+NH4 | 1_TG(15:0_15:0_18:2)+NH4 | 1_TG(12:0_18:0_18:2)+…	1492830.9 | 1195967.89 | 1188347.67 | 1064040.68 | 1058901.064 | 1050288.948 | 988449.97 | 718493.62 | 657520.52 | 539572.07 | 493516.01 | 455168.185 | 118911.95 | 109818.35 | 106231.197 | 79230.112 | 57709.369 | 31407.511 | 11900.747	TG	[M+NH4]+	Yes	[M+NH4]+	0.0071669	0.0398149	2.74553	1.45709
834.754	14.4902	TG(16:0_16:1_17:1)	0.0687483	1.63312	1.5671e+07	1.44901e+07	9.04511e+06	8.48753e+06	1.02309e+07	1.04318e+07	1.73173e+07	1.15237e+07	2.8312e+07	2.06052e+07	1.6932e+07	1.69442e+07	TAG 49:2; TAG 15:0-16:0-18:2; [M+NH4]+	2_TG(16:0_16:1_17:1)+NH4 | 1_TG(16:0_16:1_17:1)+NH4 | 1_TG(15:0_16:0_18:2)+NH4 | 1_TG(15:0_16:1_18:1)+NH4 | 1_TG(15:1_16:0_18:1)+NH4 | 1_TG(16:1_16:1_17:0)+NH4 | 1_TG(16:0_16:0_17:2)+NH4 | 1_TG(15:0_17:1_17:1)+NH4 | 1_TG(15:0_17:0_17:2)+NH4 | 1_TG(14:0_17:1_18:1)+NH4 | 1_TG(14:0_17:0_18:2)+NH4 | 1_TG(15:1_17:0_17:1)+NH4 | 1_TG(14:1_17:0_18:1)+NH4	394664.584 | 328988.26 | 311896.6 | 295428.69 | 222445.49 | 164804.84 | 153176.13 | 143774.75 | 132767.46 | 106585.248 | 100529.438 | 93718.69 | 83426.657	TG	[M+NH4]+	Yes	[M+NH4]+	0.0244888	0.0687483	1.63312	0.707634
844.739	13.7594	TG(16:0_16:1_18:3)	0.303363	0.809185	1.2829e+07	9.52739e+06	7.35679e+06	1.26586e+07	1.07018e+07	7.74963e+06	7.31023e+06	3.61215e+06	8.5223e+06	1.16964e+07	8.30756e+06	9.76861e+06	TAG 50:4; TAG 16:0-16:2-18:2; [M+NH4]+	1_TG(16:0_16:1_18:3)+NH4 | 1_TG(16:1_16:1_18:2)+NH4	179467.21 | 93930.05	TG	[M+NH4]+	Yes	[M+NH4]+	0.216617	0.303363	0.809185	-0.305458
920.862	16.0365	TG(16:0_16:1_23:0)	0.0687483	1.89424	1.84813e+06	3.80075e+06	1.64434e+06	859206	1.45123e+06	1.29593e+06	3.57176e+06	2.34429e+06	5.47654e+06	3.30006e+06	3.27001e+06	2.68379e+06		1_TG(16:0_16:1_23:0)+NH4 | 1_TG(15:0_16:1_24:0)+NH4 | 1_TG(16:1_18:0_21:0)+NH4 | 1_TG(16:1_17:0_22:0)+NH4 | 1_TG(14:0_16:1_25:0)+NH4 | 1_TG(15:1_16:0_24:0)+NH4 | 1_TG(16:0_17:1_22:0)+NH4 | 1_TG(16:0_18:1_21:0)+NH4 | 1_TG(17:0_18:0_20:1)+NH4 | 1_TG(17:1_18:0_20:0)+NH4 | 1_TG(15:1_18:0_22:0)+NH4 | 1_TG(14:0_17:1_24:0)+NH4 | 1_TG(15:0_17:1_23:0)+NH4 | 1_TG(15:0_18:1_22:0)+NH4 | 1_TG(17:0_18:1_20:0)+…	66080.401 | 57796.062 | 57678.838 | 53878.166 | 50138.638 | 32765.343 | 31384.731 | 29601.021 | 27977.95 | 25691.241 | 23635.764 | 22522.869 | 21793.253 | 20588.666 | 20106.859 | 20011.143 | 19255.969 | 18603.373 | 16626.188 | 16093.964 | 13340.592 | 7000.014	TG	[M+NH4]+	Yes	[M+NH4]+	0.0243917	0.0687483	1.89424	0.921619
948.895	16.3187	TG(16:0_16:1_25:0)	0.0428676	2.24884	1.40588e+06	1.9843e+06	1.60928e+06	865695	920976	1.14761e+06	2.29834e+06	2.04392e+06	4.95129e+06	3.02727e+06	2.98809e+06	2.53277e+06	TAG 57:1; TAG 17:0-18:1-22:0; [M+NH4]+	1_TG(16:0_16:1_25:0)+NH4 | 1_TG(16:1_17:0_24:0)+NH4 | 1_TG(16:1_18:0_23:0)+NH4 | 1_TG(16:0_18:1_23:0)+NH4 | 1_TG(16:0_17:1_24:0)+NH4 | 1_TG(17:0_17:1_23:0)+NH4 | 1_TG(17:0_18:1_22:0)+NH4 | 1_TG(17:1_18:0_22:0)+NH4	97591.75 | 70695.51 | 64074.906 | 62297.94 | 52569.011 | 30494.861 | 27382.529 | 11032.996	TG	[M+NH4]+	Yes	[M+NH4]+	0.00966623	0.0428676	2.24884	1.16918
864.801	15.3314	TG(16:0_17:0_18:1)	0.0519832	1.82219	1.11501e+07	1.93572e+07	7.16968e+06	5.60193e+06	9.5386e+06	6.59644e+06	2.01585e+07	1.41899e+07	2.64507e+07	1.71721e+07	1.63179e+07	1.39746e+07	TAG 51:1; TAG 16:0-17:0-18:1; [M+NH4]+	1_TG(16:0_17:0_18:1)+NH4 | 1_TG(16:0_17:1_18:0)+NH4 | 1_TG(16:1_17:0_18:0)+NH4 | 1_TG(16:0_16:1_19:0)+NH4 | 1_TG(15:0_16:0_20:1)+NH4 | 1_TG(15:0_18:0_18:1)+NH4 | 1_TG(17:0_17:0_17:1)+NH4 | 1_TG(14:0_17:0_20:1)+NH4 | 1_TG(14:1_17:0_20:0)+NH4 | 1_TG(14:0_18:1_19:0)+NH4 | 1_TG(14:1_18:0_19:0)+NH4 | 1_TG(15:0_16:1_20:0)+NH4 | 1_TG(15:0_17:1_19:0)+NH4 | 1_TG(14:0_17:1_20:0)+NH4	393216.1 | 270340.01 | 218241.16 | 216955.08 | 210112.54 | 200098.49 | 139871.94 | 129561.364 | 118842.193 | 118261.234 | 85918.081 | 66991.482 | 65439.89 | 38539.156	TG	[M+NH4]+	Yes	[M+NH4]+	0.0162235	0.0519832	1.82219	0.865677
862.785	14.9583	TG(16:0_17:0_18:2)	0.0429897	1.53631	1.77635e+07	1.83799e+07	1.11328e+07	9.78872e+06	1.43472e+07	1.13694e+07	2.26647e+07	1.42555e+07	2.74822e+07	2.27322e+07	2.06554e+07	1.93883e+07	TAG 51:2; TAG 16:0-17:0-18:2; [M+NH4]+	1_TG(16:0_17:0_18:2)+NH4 | 1_TG(16:0_17:1_18:1)+NH4 | 1_TG(16:1_17:0_18:1)+NH4 | 1_TG(15:0_16:0_20:2)+NH4 | 1_TG(16:0_17:2_18:0)+NH4 | 1_TG(15:1_16:0_20:1)+NH4 | 1_TG(17:0_17:1_17:1)+NH4 | 1_TG(15:0_18:0_18:2)+NH4 | 1_TG(17:0_17:0_17:2)+NH4 | 1_TG(14:0_17:0_20:2)+NH4 | 1_TG(16:1_17:1_18:0)+NH4 | 1_TG(15:0_18:1_18:1)+NH4 | 1_TG(15:1_18:0_18:1)+NH4 | 1_TG(15:0_16:1_20:1)+NH4 | 1_TG(14:0_17:1_20:1)+…	487902.1 | 370860.9 | 323074.31 | 245473.104 | 243597.823 | 214579.253 | 214104.6 | 198070.77 | 159873.483 | 158598.707 | 155198.15 | 143408.73 | 140668.654 | 107153.579 | 68065.772	TG	[M+NH4]+	Yes	[M+NH4]+	0.0101291	0.0429897	1.53631	0.619472
858.756	14.0118	TG(16:0_17:2_18:2)	0.16125	0.767028	4.51324e+06	4.13733e+06	2.57239e+06	4.69366e+06	3.06529e+06	3.22269e+06	2.28254e+06	1.66974e+06	3.28557e+06	3.49759e+06	3.25659e+06	3.03953e+06		1_TG(16:0_17:2_18:2)+NH4 | 1_TG(15:0_18:2_18:2)+NH4 | 1_TG(15:0_18:1_18:3)+NH4	57621.23 | 38339.121 | 18160.829	TG	[M+NH4]+	Yes	[M+NH4]+	0.0896991	0.16125	0.767028	-0.382648
880.832	15.8867	TG(16:0_18:0_18:0)	0.097655	1.63019	8.35145e+06	1.2069e+07	9.70813e+06	6.68947e+06	5.81388e+06	8.50831e+06	1.33395e+07	9.60247e+06	1.03672e+07	2.18031e+07	1.75465e+07	1.07097e+07	TAG 52:0; TAG 16:0-18:0-18:0; [M+NH4]+	1_TG(16:0_18:0_18:0)+NH4 | 1_TG(14:0_18:0_20:0)+NH4 | 1_TG(16:0_16:0_20:0)+NH4 | 1_TG(17:0_17:0_18:0)+NH4 | 1_TG(16:0_17:0_19:0)+NH4 | 1_TG(15:0_18:0_19:0)+NH4 | 1_TG(14:0_16:0_22:0)+NH4 | 1_TG(15:0_17:0_20:0)+NH4 | 1_TG(14:0_14:0_24:0)+NH4 | 1_TG(14:0_19:0_19:0)+NH4 | 1_TG(15:0_15:0_22:0)+NH4	814838.4 | 561730.49 | 529200 | 474775.42 | 457178.759 | 421032.823 | 420452.569 | 191538.304 | 15438.544 | 14933.829 | 11713.163	TG	[M+NH4]+	Yes	[M+NH4]+	0.0427639	0.097655	1.63019	0.705042
878.815	15.5284	TG(16:0_18:0_18:1)	0.0428676	1.70742	5.00379e+07	5.81417e+07	4.06449e+07	2.91903e+07	5.18179e+07	3.95033e+07	1.07513e+08	6.59817e+07	8.82078e+07	7.90205e+07	6.9885e+07	4.92612e+07	TAG 52:1; TAG 16:0-18:0-18:1; [M+NH4]+	2_TG(16:0_18:0_18:1)+NH4 | 2_TG(16:0_16:0_20:1)+NH4 | 1_TG(16:0_18:0_18:1)+NH4 | 1_TG(16:0_16:1_20:0)+NH4 | 1_TG(16:0_16:0_20:1)+NH4 | 1_TG(14:0_18:0_20:1)+NH4 | 1_TG(14:1_16:0_22:0)+NH4 | 1_TG(16:1_18:0_18:0)+NH4 | 1_TG(14:1_18:0_20:0)+NH4 | 1_TG(17:0_17:1_18:0)+NH4 | 1_TG(14:0_18:1_20:0)+NH4 | 1_TG(17:0_17:0_18:1)+NH4 | 1_TG(15:0_17:0_20:1)+NH4 | 1_TG(14:0_16:1_22:0)+NH4 | 1_TG(15:0_17:1_20:0)+…	3364309.24 | 1627109.54 | 1490978.1 | 663358.53 | 640801.8 | 596235.88 | 570656.966 | 569206.56 | 552945.101 | 544614.168 | 469230.95 | 450238.93 | 117004.169 | 73285.675 | 53780.447	TG	[M+NH4]+	Yes	[M+NH4]+|[M+Na]+	0.00957607	0.0428676	1.70742	0.771815
876.8	15.1595	TG(16:0_18:0_18:2)	0.0529097	1.32224	1.65635e+08	1.59246e+08	1.2514e+08	1.21919e+08	1.80011e+08	1.34733e+08	2.41684e+08	1.54968e+08	2.05026e+08	2.16603e+08	1.86126e+08	168006483	TAG 52:2; TAG 16:0-18:0-18:2; [M+NH4]+	1_TG(16:0_18:0_18:2)+NH4 | 1_TG(16:0_18:1_18:1)+NH4 | 2_TG(16:0_16:1_20:1)+NH4 | 1_TG(16:1_18:0_18:1)+NH4 | 1_TG(16:0_16:1_20:1)+NH4 | 1_TG(16:0_16:0_20:2)+NH4 | 1_TG(14:0_18:0_20:2)+NH4 | 1_TG(17:1_17:1_18:0)+NH4 | 1_TG(14:0_18:2_20:0)+NH4 | 1_TG(17:0_17:0_18:2)+NH4 | 1_TG(14:0_18:1_20:1)+NH4 | 1_TG(17:0_17:1_18:1)+NH4 | 1_TG(14:0_16:1_22:1)+NH4 | 1_TG(16:1_16:1_20:0)+NH4	4494868 | 2818420.4 | 2692157.96 | 2501343.19 | 1919239.11 | 1858174.46 | 1481444.658 | 1443606.419 | 1197349.359 | 1190730.95 | 990684.918 | 644880.813 | 114867.125 | 113199.924	TG	[M+NH4]+	Yes	[M+NH4]+|[M+Na]+	0.0166856	0.0529097	1.32224	0.402987
908.863	16.1919	TG(16:0_18:0_20:0)	0.0619063	1.53107	4.87051e+06	5.46914e+06	5.34367e+06	3.21951e+06	3.74824e+06	4.59621e+06	6.68289e+06	5.18336e+06	6.19016e+06	9.50014e+06	8.84106e+06	5.31989e+06	TAG 54:0; TAG 16:0-18:0-20:0; [M+NH4]+	1_TG(16:0_18:0_20:0)+NH4 | 1_TG(14:0_18:0_22:0)+NH4 | 1_TG(16:0_16:0_22:0)+NH4 | 1_TG(14:0_16:0_24:0)+NH4 | 1_TG(18:0_18:0_18:0)+NH4 | 2_TG(18:0_18:0_18:0)+NH4 | 1_TG(14:0_20:0_20:0)+NH4 | 1_TG(15:0_15:0_24:0)+NH4	380813.64 | 266487.44 | 249415.31 | 220932.85 | 173622.2 | 109382.8 | 50641.37 | 11228.695	TG	[M+NH4]+	Yes	[M+NH4]+	0.0214447	0.0619063	1.53107	0.61454
874.785	14.7359	TG(16:0_18:1_18:2)	0.0515332	0.730251	1.63702e+08	1.89546e+08	1.23299e+08	1.94589e+08	1.92544e+08	1.46624e+08	1.09324e+08	8.66944e+07	1.24968e+08	1.53333e+08	1.45281e+08	1.18175e+08	TAG 52:3; TAG 16:0-18:1-18:2; [M+NH4]+	2_TG(16:0_18:1_18:2)+NH4 | 2_TG(16:0_16:0_20:3)+NH4 | 1_TG(16:0_18:1_18:2)+NH4 | 1_TG(16:1_18:0_18:2)+NH4 | 1_TG(16:1_18:1_18:1)+NH4 | 1_TG(16:0_16:1_20:2)+NH4 | 1_TG(17:1_17:1_18:1)+NH4 | 1_TG(16:0_18:0_18:3)+NH4 | 1_TG(16:1_16:1_20:1)+NH4	7358906.12 | 3713615.12 | 3368821.279 | 1321272.709 | 1259758.179 | 1220297.249 | 1141718.758 | 618613.58 | 125949.272	TG	[M+NH4]+	Yes	[M+NH4]+|[M+Na]+	0.0154586	0.0515332	0.730251	-0.453536
906.847	15.8728	TG(16:0_18:1_20:0)	0.0398149	1.60583	1.24701e+07	1.82431e+07	1.37472e+07	6.93914e+06	1.44314e+07	9.25552e+06	2.41446e+07	1.72262e+07	2.44512e+07	2.19218e+07	1.75529e+07	1.52798e+07	TAG 54:1; TAG 16:0-18:1-20:0; [M+NH4]+	2_TG(16:0_18:1_20:0)+NH4 | 2_TG(18:0_18:0_18:1)+NH4 | 1_TG(16:0_18:1_20:0)+NH4 | 1_TG(16:0_18:0_20:1)+NH4 | 1_TG(18:0_18:0_18:1)+NH4 | 1_TG(16:1_18:0_20:0)+NH4 | 1_TG(16:0_16:1_22:0)+NH4 | 1_TG(14:0_18:1_22:0)+NH4 | 1_TG(14:0_20:0_20:1)+NH4 | 1_TG(14:0_18:0_22:1)+NH4 | 1_TG(16:0_16:0_22:1)+NH4 | 1_TG(17:0_17:1_20:0)+NH4 | 1_TG(17:0_17:0_20:1)+NH4 | 1_TG(14:0_16:1_24:0)+NH4 | 1_TG(15:1_17:0_22:0)+…	784743.751 | 536044.451 | 489398.5 | 369748.97 | 332705.2 | 331651.34 | 199086.24 | 185375.589 | 184220.189 | 180295.413 | 170283.974 | 117780.028 | 42670.629 | 26769.604 | 23473.184 | 19168.698 | 14537.261 | 7190.513 | 5030.217	TG	[M+NH4]+	Yes	[M+NH4]+	0.00773236	0.0398149	1.60583	0.683322
934.878	16.1819	TG(16:0_18:1_22:0)	0.036322	1.62501	5.72715e+06	8.19937e+06	6.9487e+06	3.29224e+06	5.61812e+06	3.99213e+06	9.647e+06	7.37309e+06	1.10401e+07	9.33157e+06	1.04188e+07	7.07861e+06	TAG 56:1; TAG 16:0-18:1-22:0; [M+NH4]+	1_TG(16:0_18:1_22:0)+NH4 | 1_TG(16:1_18:0_22:0)+NH4 | 2_TG(18:0_18:0_20:1)+NH4 | 1_TG(18:0_18:1_20:0)+NH4 | 1_TG(16:0_16:1_24:0)+NH4 | 1_TG(16:0_20:0_20:1)+NH4 | 1_TG(16:0_18:0_22:1)+NH4 | 1_TG(14:0_18:1_24:0)+NH4 | 1_TG(16:0_17:1_23:0)+NH4 | 1_TG(14:0_20:1_22:0)+NH4 | 1_TG(15:0_18:1_23:0)+NH4 | 1_TG(16:0_16:0_24:1)+NH4 | 1_TG(14:0_18:0_24:1)+NH4 | 1_TG(17:0_17:1_22:0)+NH4 | 1_TG(16:1_20:0_20:0)+…	293984.48 | 185852.45 | 179890.05 | 177808.63 | 173235.16 | 138533.403 | 136422.721 | 128150.4 | 106787.611 | 103982.85 | 101241.014 | 94664.833 | 82941.123 | 79558.201 | 79425.7 | 79281.95 | 70500.23 | 65209.524 | 59759.338 | 49622.077 | 35437.089 | 30962.067 | 16185.037	TG	[M+NH4]+	Yes	[M+NH4]+	0.00535689	0.036322	1.62501	0.70045
962.909	16.4558	TG(16:0_18:1_24:0)	0.0463756	1.60837	3.14335e+06	4.5321e+06	3.30212e+06	1.93246e+06	1.83443e+06	2.33423e+06	4.39798e+06	3.55969e+06	5.77911e+06	4.91084e+06	5.28485e+06	3.53642e+06		2_TG(16:0_18:1_24:0)+NH4 | 1_TG(16:0_18:1_24:0)+NH4 | 1_TG(16:0_16:1_26:0)+NH4 | 1_TG(16:1_18:0_24:0)+NH4 | 1_TG(18:0_18:1_22:0)+NH4 | 1_TG(14:0_18:1_26:0)+NH4 | 1_TG(16:0_20:1_22:0)+NH4 | 1_TG(15:0_18:1_25:0)+NH4 | 1_TG(18:1_20:0_20:0)+NH4 | 1_TG(16:0_17:1_25:0)+NH4 | 1_TG(14:0_20:1_24:0)+NH4 | 1_TG(16:1_20:0_22:0)+NH4 | 1_TG(18:0_20:0_20:1)+NH4	305736.97 | 174996.79 | 127062.36 | 113583.53 | 86948.64 | 85524.152 | 71073.487 | 68365.328 | 68199.346 | 60540.357 | 60232.447 | 45990.926 | 22325.093	TG	[M+NH4]+	Yes	[M+NH4]+	0.0117485	0.0463756	1.60837	0.685601
872.769	14.2917	TG(16:0_18:2_18:2)	0.0198315	0.409437	2.70056e+08	2.6673e+08	1.51223e+08	3.38118e+08	2.10292e+08	2.36481e+08	8.26322e+07	5.68684e+07	1.10078e+08	1.2909e+08	1.20754e+08	1.03637e+08	TAG 52:4; TAG 16:0-18:2-18:2; [M+NH4]+	1_TG(16:0_18:2_18:2)+NH4 | 1_TG(16:1_18:1_18:2)+NH4 | 2_TG(16:0_18:2_18:2)+NH4 | 1_TG(16:0_18:1_18:3)+NH4 | 1_TG(16:0_16:1_20:3)+NH4 | 1_TG(16:1_18:0_18:3)+NH4	3962640 | 2700562.39 | 2660584.8 | 1609796.6 | 642756.54 | 180472.221	TG	[M+NH4]+	Yes	[M+NH4]+|[M+Na]+	0.00142579	0.0198315	0.409437	-1.28829
890.816	15.3715	TG(16:0_18:2_19:0)	0.106055	1.55623	7.04877e+06	1.09872e+07	4.99153e+06	2.63615e+06	7.84474e+06	3.85512e+06	1.15864e+07	6.21811e+06	1.23977e+07	9.73686e+06	9.04347e+06	9.16348e+06		1_TG(16:0_18:2_19:0)+NH4 | 1_TG(17:0_18:0_18:2)+NH4 | 1_TG(16:1_18:1_19:0)+NH4 | 1_TG(17:0_17:2_19:0)+NH4 | 1_TG(17:0_18:1_18:1)+NH4 | 1_TG(15:0_18:2_20:0)+NH4 | 1_TG(17:1_18:0_18:1)+NH4 | 1_TG(16:0_17:2_20:0)+NH4 | 1_TG(16:0_17:0_20:2)+NH4 | 1_TG(16:0_17:1_20:1)+NH4 | 1_TG(16:1_17:0_20:1)+NH4 | 1_TG(15:0_18:1_20:1)+NH4 | 1_TG(17:2_18:0_18:0)+NH4 | 1_TG(17:1_17:1_19:0)+NH4	185852.54 | 156727.02 | 95928.377 | 90046.951 | 85547.53 | 84171.425 | 77951.076 | 77573.183 | 73895.355 | 64170.447 | 53309.064 | 51330.45 | 44119.101 | 22248.216	TG	[M+NH4]+	Yes	[M+NH4]+	0.0489228	0.106055	1.55623	0.638052
904.831	15.5521	TG(16:0_18:2_20:0)	0.0463756	1.41251	3.40355e+07	4.11805e+07	3.36581e+07	2.23676e+07	3.96202e+07	2.63244e+07	5.09232e+07	3.50184e+07	5.56736e+07	5.25016e+07	4.31934e+07	4.12168e+07	TAG 54:2; TAG 16:0-18:2-20:0; [M+NH4]+	1_TG(16:0_18:2_20:0)+NH4 | 1_TG(18:0_18:0_18:2)+NH4 | 2_TG(16:0_16:0_22:2)+NH4 | 1_TG(16:0_18:1_20:1)+NH4 | 1_TG(16:0_18:0_20:2)+NH4 | 1_TG(16:1_18:1_20:0)+NH4 | 1_TG(18:0_18:1_18:1)+NH4 | 1_TG(14:0_18:1_22:1)+NH4 | 1_TG(16:1_18:0_20:1)+NH4 | 1_TG(16:0_16:0_22:2)+NH4 | 1_TG(16:0_16:1_22:1)+NH4 | 1_TG(14:0_18:0_22:2)+NH4 | 1_TG(14:0_20:0_20:2)+NH4 | 1_TG(14:0_20:1_20:1)+NH4 | 1_TG(16:1_16:1_22:0)+…	1262308.2 | 844980.6 | 783364.84 | 779502 | 766876.2 | 681747.21 | 664065.2 | 436935.611 | 397330.05 | 389795.983 | 281333.359 | 247635.972 | 222244.121 | 119516.762 | 16380.745 | 10759.186 | 10372.875	TG	[M+NH4]+	Yes	[M+NH4]+	0.0116483	0.0463756	1.41251	0.498258
918.846	15.737	TG(16:0_18:2_21:0)	0.327821	1.3354	2.77675e+06	5.7386e+06	2.44263e+06	1.60806e+06	2.68657e+06	1.92028e+06	4.38344e+06	2.30659e+06	5.67126e+06	3.94723e+06	3.5432e+06	3.08088e+06		1_TG(16:0_18:2_21:0)+NH4 | 1_TG(16:1_18:1_21:0)+NH4 | 1_TG(17:0_18:1_20:1)+NH4 | 1_TG(16:0_17:0_22:2)+NH4 | 1_TG(18:0_18:2_19:0)+NH4 | 1_TG(17:0_18:2_20:0)+NH4 | 1_TG(16:1_19:0_20:1)+NH4 | 1_TG(17:1_18:1_20:0)+NH4 | 1_TG(17:1_18:0_20:1)+NH4 | 1_TG(18:1_18:1_19:0)+NH4 | 1_TG(14:1_18:1_23:0)+NH4 | 1_TG(15:1_18:1_22:0)+NH4 | 1_TG(16:1_17:1_22:0)+NH4 | 1_TG(16:1_16:1_23:0)+NH4 | 1_TG(14:1_20:1_21:0)+…	42521.281 | 41639.951 | 38323.136 | 34468.935 | 34251.858 | 33630.159 | 30115.764 | 25465.155 | 24141.982 | 23538.338 | 23465.469 | 21116.175 | 19968.626 | 19890.119 | 19675.177 | 17429.605 | 16867.43 | 16460.46 | 12307.367 | 9877.93 | 9547.651	TG	[M+NH4]+	Yes	[M+NH4]+	0.240509	0.327821	1.3354	0.417267
932.862	15.8967	TG(16:0_18:2_22:0)	0.336055	1.17254	1.33444e+07	1.81291e+07	1.42809e+07	8.46335e+06	1.24097e+07	9.50708e+06	1.57218e+07	1.04517e+07	1.75726e+07	1.58382e+07	1.65164e+07	1.31698e+07	TAG 56:2; TAG 16:0-18:2-22:0; [M+NH4]+	1_TG(16:0_18:2_22:0)+NH4 | 2_TG(16:0_18:2_22:0)+NH4 | 1_TG(18:0_18:2_20:0)+NH4 | 2_TG(18:0_18:2_20:0)+NH4 | 1_TG(18:0_18:1_20:1)+NH4 | 1_TG(16:1_18:1_22:0)+NH4 | 1_TG(16:0_18:0_22:2)+NH4 | 1_TG(16:0_18:1_22:1)+NH4 | 1_TG(16:0_20:0_20:2)+NH4 | 1_TG(18:1_18:1_20:0)+NH4 | 1_TG(16:0_20:1_20:1)+NH4 | 1_TG(16:1_20:0_20:1)+NH4 | 1_TG(16:1_18:0_22:1)+NH4 | 1_TG(16:0_16:1_24:1)+NH4 | 1_TG(18:0_18:0_20:2)+…	578294.3 | 540714.536 | 386409.83 | 384005.536 | 236349.66 | 234011.598 | 214963.637 | 213266.799 | 212502.886 | 178886.06 | 164975.297 | 152633.72 | 128724.38 | 104226.793 | 98152.096 | 55417.38	TG	[M+NH4]+	Yes	[M+NH4]+	0.248198	0.336055	1.17254	0.229635
946.879	16.0602	TG(16:0_18:2_23:0)	0.8374	0.959719	3.65952e+06	4.82695e+06	2.77627e+06	2.63639e+06	2.42042e+06	3.18659e+06	2.91823e+06	1.82468e+06	4.0241e+06	3.49459e+06	3.19113e+06	3.26769e+06		1_TG(16:0_18:2_23:0)+NH4 | 1_TG(16:1_18:1_23:0)+NH4 | 1_TG(16:1_16:1_25:0)+NH4 | 1_TG(18:1_18:1_21:0)+NH4	75124.91 | 72082.38 | 42820.237 | 11658.163	TG	[M+NH4]+	Yes	[M+NH4]+	0.786773	0.8374	0.959719	-0.0593166
960.894	16.2056	TG(16:0_18:2_24:0)	0.908648	1.01991	7.79682e+06	1.04965e+07	6.92527e+06	5.89013e+06	5.1763e+06	6.16486e+06	6.99027e+06	4.94224e+06	8.48548e+06	7.8478e+06	7.76017e+06	7.26901e+06	TAG 58:2; TAG 18:0-18:2-22:0; [M+NH4]+	1_TG(16:0_18:2_24:0)+NH4 | 1_TG(18:0_18:2_22:0)+NH4 | 2_TG(18:2_20:0_20:0)+NH4 | 1_TG(16:1_18:1_24:0)+NH4 | 1_TG(18:2_20:0_20:0)+NH4 | 1_TG(16:1_20:1_22:0)+NH4 | 1_TG(17:1_17:1_24:0)+NH4 | 1_TG(18:1_18:1_22:0)+NH4 | 1_TG(18:1_20:0_20:1)+NH4 | 1_TG(18:0_20:1_20:1)+NH4 | 1_TG(16:1_16:1_26:0)+NH4	298309.89 | 181451.01 | 164845.54 | 156281.37 | 133705.56 | 90233.87 | 85977.819 | 75760.02 | 71038.81 | 50983.34 | 36249.874	TG	[M+NH4]+	Yes	[M+NH4]+	0.882389	0.908648	1.01991	0.0284398
868.738	13.2735	TG(16:0_18:3_18:3)	0.125205	0.507995	8.48173e+06	3.51754e+06	3.49377e+06	1.15992e+07	7.94131e+06	4.58551e+06	2.91148e+06	742168	3.7308e+06	4.78966e+06	3.62948e+06	4.32271e+06	TAG 52:6; TAG 16:0-18:3-18:3; [M+NH4]+	1_TG(16:0_18:3_18:3)+NH4	195340	TG	[M+NH4]+	Yes	[M+NH4]+	0.0619885	0.125205	0.507995	-0.977114
818.721	13.5249	TG(16:1_16:1_16:1)	0.0571816	3.0954	2.33151e+06	1.14163e+06	2.09718e+06	1.19125e+06	1.68857e+06	1.22486e+06	3.93829e+06	4.64211e+06	4.69421e+06	9.60148e+06	2.23367e+06	4.83829e+06	TAG 48:3; TAG 14:0-16:2-18:1; [M+NH4]+	1_TG(16:1_16:1_16:1)+NH4 | 1_TG(14:0_16:1_18:2)+NH4 | 2_TG(16:1_16:1_16:1)+NH4 | 1_TG(12:0_18:1_18:2)+NH4	158316 | 139025.977 | 91125.41 | 17024.319	TG	[M+NH4]+	Yes	[M+NH4]+	0.0190605	0.0571816	3.0954	1.63013
870.754	13.825	TG(16:1_18:2_18:2)	0.0514093	0.427226	8.01289e+07	4.69629e+07	4.35603e+07	1.14894e+08	6.4245e+07	5.41858e+07	2.28982e+07	1.18973e+07	3.4627e+07	3.88176e+07	3.06721e+07	3.3677e+07		2_TG(16:1_18:2_18:2)+NH4 | 1_TG(16:0_18:2_18:3)+NH4 | 1_TG(16:1_18:1_18:3)+NH4 | 1_TG(16:1_18:2_18:2)+NH4 | 1_TG(16:0_18:1_18:4)+NH4 | 2_TG(16:0_18:2_18:3)+NH4	3353955.585 | 2596402.3 | 983206.94 | 854344.38 | 848573.662 | 774580.085	TG	[M+NH4]+	Yes	[M+NH4]+	0.0149997	0.0514093	0.427226	-1.22693
866.816	15.7158	TG(17:0_17:0_17:0)	0.329357	0.947173	4.38941e+08	5.18286e+08	549043458	4.38914e+08	4.84227e+08	4.62812e+08	4.60767e+08	4.57726e+08	4.64689e+08	4.31785e+08	4.87199e+08	4.3727e+08	TAG 51:0; TAG 16:0-17:0-18:0; [M+NH4]+	2_TG(17:0_17:0_17:0)+NH4 | 1_TG(16:0_17:0_18:0)+NH4 | 1_TG(17:0_17:0_17:0)+NH4 | 1_TG(15:0_17:0_19:0)+NH4 | 1_TG(14:0_17:0_20:0)+NH4 | 1_TG(15:0_16:0_20:0)+NH4 | 1_TG(15:0_18:0_18:0)+NH4 | 1_TG(14:0_18:0_19:0)+NH4 | 1_TG(16:0_16:0_19:0)+NH4	16807451.9 | 11892203.99 | 11809640 | 5436905.071 | 5431654.613 | 62350.759 | 50974.92 | 50079.849 | 45534.081	TG	[M+NH4]+	Yes	[M+NH4]+|[M+Na]+	0.242174	0.329357	0.947173	-0.0782996
894.848	16.0394	TG(17:0_17:0_19:0)	0.204396	1.09361	6.89088e+06	8.20256e+06	8.36569e+06	6.28146e+06	6.95257e+06	7.23923e+06	8.29147e+06	7.38653e+06	8.24569e+06	8.25002e+06	8.67847e+06	7.19266e+06	TAG 53:0; TAG 17:0-17:0-19:0; [M+NH4]+	1_TG(17:0_17:0_19:0)+NH4 | 2_TG(17:0_17:0_19:0)+NH4 | 1_TG(17:0_18:0_18:0)+NH4 | 1_TG(16:0_17:0_20:0)+NH4 | 1_TG(15:0_17:0_21:0)+NH4 | 1_TG(14:0_17:0_22:0)+NH4 | 1_TG(12:0_17:0_24:0)+NH4 | 1_TG(16:0_18:0_19:0)+NH4 | 1_TG(14:0_19:0_20:0)+NH4 | 1_TG(15:0_19:0_19:0)+NH4 | 1_TG(12:0_19:0_22:0)+NH4 | 1_TG(15:0_16:0_22:0)+NH4 | 1_TG(16:0_16:0_21:0)+NH4 | 1_TG(14:0_18:0_21:0)+NH4 | 1_TG(15:0_18:0_20:0)+…	464549.8 | 361335.5 | 316911.006 | 256456.758 | 251544.605 | 249609.001 | 203613.187 | 171097.943 | 135313.06 | 132966.191 | 113823.565 | 44680.17 | 42114.5 | 38171.222 | 29442.302 | 20916.134 | 17793.848 | 15258.017 | 10347.397	TG	[M+NH4]+	Yes	[M+NH4]+	0.126256	0.204396	1.09361	0.129096
888.8	14.9969	TG(17:0_18:1_18:2)	0.303275	1.29091	9.00043e+06	1.05995e+07	5.84493e+06	4.89383e+06	8.79066e+06	4.31531e+06	1.15684e+07	4.25985e+06	1.03666e+07	7.75057e+06	9.90496e+06	1.22325e+07		1_TG(17:0_18:1_18:2)+NH4 | 1_TG(17:1_18:0_18:2)+NH4 | 1_TG(16:1_18:2_19:0)+NH4 | 1_TG(16:0_18:3_19:0)+NH4 | 1_TG(17:1_18:1_18:1)+NH4 | 1_TG(17:0_18:0_18:3)+NH4	76109.441 | 64460.898 | 57612.37 | 51528.179 | 32239.27 | 16787.91	TG	[M+NH4]+	Yes	[M+NH4]+	0.215219	0.303275	1.29091	0.368385
900.8	14.7807	TG(18:0_18:2_18:2)	0.0338869	0.599969	4.32933e+07	6.04022e+07	3.52307e+07	6.06482e+07	5.389e+07	4.082e+07	2.76555e+07	1.83556e+07	3.05674e+07	3.70895e+07	3.45143e+07	2.8379e+07		1_TG(18:0_18:2_18:2)+NH4 | 1_TG(18:1_18:1_18:2)+NH4 | 1_TG(16:0_18:2_20:2)+NH4 | 2_TG(18:0_18:2_18:2)+NH4 | 1_TG(18:0_18:1_18:3)+NH4 | 1_TG(16:1_18:2_20:1)+NH4 | 1_TG(16:1_18:1_20:2)+NH4 | 1_TG(16:1_18:0_20:3)+NH4 | 1_TG(16:0_18:3_20:1)+NH4 | 1_TG(16:0_18:1_20:3)+NH4	1286638.8 | 902381.96 | 855421.079 | 653730.449 | 575428.91 | 483817.957 | 347962.107 | 174587.088 | 73638.651 | 66839.186	TG	[M+NH4]+	Yes	[M+NH4]+	0.00481726	0.0338869	0.599969	-0.73704
930.846	15.5474	TG(18:1_18:1_20:1)	0.629262	1.11925	5.90798e+06	1.10716e+07	6.57678e+06	4.85096e+06	7.88019e+06	3.69809e+06	7.13962e+06	4.84863e+06	9.80553e+06	8.00222e+06	8.27091e+06	6.68717e+06		2_TG(18:1_18:1_20:1)+NH4 | 1_TG(18:1_18:2_20:0)+NH4 | 1_TG(18:1_18:1_20:1)+NH4 | 1_TG(16:0_18:1_22:2)+NH4 | 1_TG(18:0_18:1_20:2)+NH4 | 1_TG(18:0_18:2_20:1)+NH4 | 1_TG(16:1_18:2_22:0)+NH4 | 1_TG(16:0_20:1_20:2)+NH4 | 1_TG(16:1_18:1_22:1)+NH4 | 1_TG(16:1_20:0_20:2)+NH4 | 1_TG(16:1_20:1_20:1)+NH4 | 1_TG(16:1_18:0_22:2)+NH4	752443.4 | 219529.71 | 147034.96 | 143572.6 | 136601.85 | 119538.81 | 87231.295 | 73368.66 | 68813.779 | 59695.82 | 52676.62 | 50232.81	TG	[M+NH4]+	Yes	[M+NH4]+	0.544338	0.629262	1.11925	0.162538
898.784	14.2894	TG(18:1_18:2_18:2)	0.0398149	0.466966	3.34315e+07	4.84831e+07	2.46766e+07	5.80424e+07	3.98786e+07	3.06083e+07	1.5901e+07	1.02436e+07	1.77999e+07	2.37704e+07	2.51712e+07	1.69071e+07	TAG 54:5; TAG 18:1-18:2-18:2; [M+NH4]+	2_TG(18:1_18:2_18:2)+NH4 | 1_TG(18:1_18:2_18:2)+NH4 | 1_TG(18:1_18:1_18:3)+NH4	1368787 | 590305.8 | 214066.186	TG	[M+NH4]+	Yes	[M+NH4]+	0.00695804	0.0398149	0.466966	-1.09861
896.769	13.78	TG(18:1_18:2_18:3)	0.0425866	0.389563	3.10015e+07	4.14832e+07	1.82584e+07	5.28139e+07	2.58069e+07	2.70363e+07	1.07772e+07	6.6298e+06	1.28484e+07	1.73522e+07	1.79706e+07	1.0932e+07	TAG 54:6; TAG 18:1-18:2-18:3; [M+NH4]+	1_TG(18:1_18:2_18:3)+NH4 | 1_TG(18:2_18:2_18:2)+NH4 | 1_TG(18:1_18:1_18:4)+NH4	1095586 | 885633.7 | 42504.419	TG	[M+NH4]+	Yes	[M+NH4]+	0.00932452	0.0425866	0.389563	-1.36007
894.754	13.2178	TG(18:2_18:2_18:3)	0.107517	0.483571	9.47086e+06	5.78414e+06	4.83456e+06	1.64887e+07	8.34083e+06	6.60765e+06	3.65617e+06	1.83593e+06	4.15274e+06	6.59655e+06	5.06522e+06	3.61022e+06		1_TG(18:2_18:2_18:3)+NH4	254319	TG	[M+NH4]+	Yes	[M+NH4]+	0.0502447	0.107517	0.483571	-1.0482
928.831	15.2264	TG(18:2_18:2_20:0)	0.211719	0.773095	5.26392e+06	8.50014e+06	4.75275e+06	6.35081e+06	5.94451e+06	4.06476e+06	3.88086e+06	2.33179e+06	5.55712e+06	5.33644e+06	5.2019e+06	4.65503e+06		2_TG(18:2_18:2_20:0)+NH4 | 1_TG(18:2_18:2_20:0)+NH4 | 1_TG(18:1_18:2_20:1)+NH4 | 1_TG(18:1_18:3_20:0)+NH4 | 1_TG(18:0_18:3_20:1)+NH4	211156.9 | 173158.69 | 116817.309 | 84180.02 | 12370.574	TG	[M+NH4]+	Yes	[M+NH4]+	0.133949	0.211719	0.773095	-0.371283
624.519	7.27872	TG(18:2_8:0_8:0)	0.204584	0.87774	309375178	3.57153e+08	306472783	2.93262e+08	2.38421e+08	3.62567e+08	2.45424e+08	3.24246e+08	2.91584e+08	2.4737e+08	2.50127e+08	2.80208e+08		1_TG(18:2_8:0_8:0)+NH4	6993.63	TG	[M+NH4]+	Yes	[M+NH4]+	0.127364	0.204584	0.87774	-0.188135
488.395	5.72017	TG(8:0_8:0_8:0)	0.0338869	0.608571	774013	866437	660865	550191	561081	640718	407618	383084	178044	458796	476028	563151		2_TG(8:0_8:0_8:0)+NH4	26430	TG	[M+NH4]+	Yes	[M+NH4]+	0.00480091	0.0338869	0.608571	-0.716503

## Sheet: LipidAcronyms
Class Acronym		Definition
AcCar		Acylcarnitine
Cer-ADS		Ceramide; Backbone: Dihydrosphingosine Fatty acid: a-hydroxy fatty acid
Cer-AP		Ceramide; Backbone: Phytosphingosine Fatty acid: a-hydroxy fatty acid
Cer-AS		Ceramide; Backbone: Sphingosine Fatty acid: a-hydroxy fatty acid
Cer-BS		Ceramide; Ceramide beta-hydroxy fatty acid-sphingosine
Cer-NDS		Ceramide; Backbone: Dihydrosphingosine Fatty acid: non-hydroxy fatty acid
Cer-NP		Ceramide; Backbone: Phytosphingosine Fatty acid: Fatty acid: non-hydroxy fatty acid
Cer-NS		Ceramide (Nonhydroxyacyl sphingosine)
CL		Cardiolipin
CoQ		Coenzyme Q
DG		Diglyceride
DGDG		Digalactosyldiacylglycerol
DGTS		Diacylglyceryltrimethylhomo-Ser
FA		Fatty acid
FAHFA		Fatty acid ester of hydroxyl fatty acid
GlcADG		Glucuronosyldiacylglycerol
HBMP		Hemibismonoacylglycerophosphate
HexCer-AP		Glucosyl-ceramide Backbone: Phytosphingosine Fatty acid: a-hydroxy fatty acid
HexCer-NDS		Glucosyl-ceramide Backbone: Dihydrosphingosine Fatty acid: non-hydroxy fatty acid
HexCer-NS		Glucosyl-Nonhydroxyacyl sphingosine
LDGTS		Lysodiacylglyceryltrimethylhomo-Ser
LPA		lyso-phosphatidic acid
LPC		Lysophosphatidylcholine
LPE		Lysophosphatidylethanolamine
LPG		Lysophosphatidylglycerol
LPI		Lysophosphatidylinositol
MGDG		Monogalactosyldiacylglycerol
OxLPC		Oxidized lysophosphatidylcholine
OxPC		Oxidized phosphatidylcholine
OxPE		Oxidized phosphatidylethanolamine
OxPG		Oxidized phosphatidylglycerol
OxPI		Oxidized phosphatidylinositol
OxTG		Oxidized triacylglycerol: Only most common chains included
PA		Phosphatidic acid
PC		Phosphatidylcholine
PE		Phosphatidylethanolamine
PG		Phosphatidylglycerol
ether-LPC		Ether-lysophosphatidylcholine
ether-TG		Ether-triglyceride
ether-PS		Ether-phosphatidylserine
PS		Phosphatidylserine
SM		Sphingomyelin
So		Sphingosine
SQDG		Sulfoquinovosyldiacylglycerol
TG		Triglyceride
